# Supplementary material for: Exploring the genetic diversity of the IPK Medicago germplasm collection using GBS
Source: Plant Biol (Stuttg). 2025 Dec 29;28(2):345–58. doi: 10.1111/plb.70170 (PMC12884036; doi:10.1111/plb.70170)
Supplement: Supplementary file 2 — Table S1. Medicago species designation. Table S2. Shared and private alleles between M. falcata and M. sativa. Table S3. Pairwise FST values among Medicago species. Table S4. Euclidean distances between technical, biological and randomly selected Medicago sample pairs based on PCA coordinates. [file PLB-28-345-s001.xlsx]

## Sheet: Table S1
Table S1: Medicago species designation (*M. sativa as given by INRAE)
accession	replicate(s)/information	deleted samples	GBIS_name for IPK germplasm	proposed name (for publication)	section (based on E. Small, 2011)	biostatus	origin	PUID	cluster, figure
BanatVS	INRAE		non GBIS sample (INRAE)	Medicago sativa*	Medicago	cultivar	France	not available	left cluster, Fig. 2a
Dorine	INRAE		non GBIS sample (INRAE)	Medicago sativa*	Medicago	cultivar	France	not available	left cluster, Fig. 2a
G_208	biological replicate		non GBIS sample (biological replicate)	Medicago strasseri	Dendrotelis (Vassilcz.) Lassen	unknown	Greece	not available	left cluster, Fig. 2a
Galaxie	INRAE		non GBIS sample (INRAE)	Medicago sativa*	Medicago	cultivar	France	not available	left cluster, Fig. 2a
L_2383			Medicago polymorpha L.	Medicago polymorpha	Spirocarpos Ser.	unknown	not available	not available	right cluster, Fig. 2d
L 757			Medicago sp.	Medicago sp.	Medicago	unknown	not available	10.25642/IPK/GBIS/64352	left cluster, Fig. 2a
LE_1481			Medicago sativa L. subsp. sativa	Medicago sativa	Medicago	breeding/research material	Russia	10.25642/IPK/GBIS/300913	left cluster, Fig. 2a
LE_2336			Medicago sativa L. subsp. sativa	Medicago sativa	Medicago	landrace	Italy	10.25642/IPK/GBIS/301353	left cluster, Fig. 2a
LE_2337			Medicago x varia Martyn	Medicago x varia	Medicago	weed/companion flora	Italy	10.25642/IPK/GBIS/301354	left cluster, Fig. 2a
LE_2338			Medicago x varia Martyn	Medicago x varia	Medicago	landrace	Italy	10.25642/IPK/GBIS/301355	left cluster, Fig. 2a
LE_2339			Medicago x varia Martyn	Medicago x varia	Medicago	landrace	Italy	10.25642/IPK/GBIS/301356	left cluster, Fig. 2a
LE_2362			Medicago sativa L. subsp. sativa	Medicago sativa	Medicago	wildplant	Canada	10.25642/IPK/GBIS/301365	left cluster, Fig. 2a
LE_2363			Medicago sativa L.	Medicago sativa	Medicago	cultivar	France	10.25642/IPK/GBIS/301366	left cluster, Fig. 2a
LE_2364			Medicago sativa L. subsp. sativa	Medicago sativa	Medicago	cultivar	Germany	10.25642/IPK/GBIS/301367	left cluster, Fig. 2a
LE_2365			Medicago sativa L.	Medicago sativa	Medicago	cultivar	Germany	10.25642/IPK/GBIS/301368	left cluster, Fig. 2a
LE_2366			Medicago sativa L.	Medicago sativa	Medicago	cultivar	Germany	10.25642/IPK/GBIS/301369	left cluster, Fig. 2a
LE_2367			Medicago sativa L.	Medicago sativa	Medicago	cultivar	Netherlands	10.25642/IPK/GBIS/301370	left cluster, Fig. 2a
LE_2368			Medicago sativa L.	Medicago sativa	Medicago	cultivar	France	10.25642/IPK/GBIS/301371	left cluster, Fig. 2a
LE_2369			Medicago sativa L. subsp. sativa	Medicago sativa	Medicago	cultivar	France	10.25642/IPK/GBIS/301372	left cluster, Fig. 2a
LE_2370			Medicago sativa L.	Medicago sativa	Medicago	cultivar	Denmark	10.25642/IPK/GBIS/301373	left cluster, Fig. 2a
LE_2371			Medicago sativa L.	Medicago sativa	Medicago	cultivar	Hungary	10.25642/IPK/GBIS/301374	left cluster, Fig. 2a
LE_2372			Medicago sativa L.	Medicago sativa	Medicago	weed/companion flora	Albania	10.25642/IPK/GBIS/301375	left cluster, Fig. 2a
LE_2373			Medicago sativa L.	Medicago sativa	Medicago	cultivar	Germany	10.25642/IPK/GBIS/301376	left cluster, Fig. 2a
LE_2374			Medicago sativa L.	Medicago sativa	Medicago	cultivar	Germany	10.25642/IPK/GBIS/301377	left cluster, Fig. 2a
LE_2375			Medicago x varia Martyn	Medicago x varia	Medicago	cultivar	Germany	10.25642/IPK/GBIS/301378	left cluster, Fig. 2a
LE_2376			Medicago sativa L. subsp. sativa	Medicago sativa	Medicago	cultivar	Germany	10.25642/IPK/GBIS/301379	left cluster, Fig. 2a
LE_2377			Medicago sativa L.	Medicago sativa	Medicago	cultivar	Germany	10.25642/IPK/GBIS/301380	left cluster, Fig. 2a
LE_2379			Medicago sativa L. subsp. sativa	Medicago sativa	Medicago	cultivar	Serbia	10.25642/IPK/GBIS/633576	left cluster, Fig. 2a
LE_2380			Medicago sativa L. subsp. sativa	Medicago sativa	Medicago	cultivar	Serbia	10.25642/IPK/GBIS/633577	left cluster, Fig. 2a
LE_2382			Medicago x varia Martyn	Medicago x varia	Medicago	cultivar	Germany	10.25642/IPK/GBIS/1611002	left cluster, Fig. 2a
LE_2383			Medicago x varia Martyn	Medicago x varia	Medicago	cultivar	Germany	10.25642/IPK/GBIS/1611007	left cluster, Fig. 2a
LE_2384			Medicago x varia Martyn	Medicago x varia	Medicago	cultivar	USA	10.25642/IPK/GBIS/1611010	left cluster, Fig. 2a
LE_2385			Medicago x varia Martyn	Medicago x varia	Medicago	cultivar	USA	10.25642/IPK/GBIS/1611019	left cluster, Fig. 2a
LE_2396			Medicago sativa L.	Medicago sativa	Medicago	wildplant	Croatia	10.25642/IPK/GBIS/1654024	left cluster, Fig. 2a
LE_2397			Medicago sativa L.	Medicago sativa	Medicago	wildplant	Croatia	10.25642/IPK/GBIS/1654034	left cluster, Fig. 2a
LE_2400			Medicago sativa L. subsp. sativa	Medicago sativa	Medicago	cultivar	Netherlands	10.25642/IPK/GBIS/635600	left cluster, Fig. 2a
LE_2400_r	technical replicate		non GBIS sample (technical replicate)	Medicago sativa	Medicago	cultivar	Netherlands	not available	left cluster, Fig. 2a
LE_2401			Medicago sativa L.	Medicago sativa	Medicago	cultivar	Netherlands	10.25642/IPK/GBIS/635601	left cluster, Fig. 2a
LE_2402			Medicago sativa L.	Medicago sativa	Medicago	breeding/research material	not available	10.25642/IPK/GBIS/635602	left cluster, Fig. 2a
LE_2403			Medicago sativa L.	Medicago sativa	Medicago	cultivar	Germany	10.25642/IPK/GBIS/635603	left cluster, Fig. 2a
LE_2404			Medicago sativa L. subsp. sativa	Medicago sativa	Medicago	cultivar	Germany	10.25642/IPK/GBIS/635604	left cluster, Fig. 2a
LE_2405			Medicago sativa L. subsp. sativa	Medicago sativa	Medicago	cultivar	USA	10.25642/IPK/GBIS/635605	left cluster, Fig. 2a
LE_2407			Medicago sativa L. subsp. caerulea (Less. ex Ledeb.) Schmalh.	Medicago sativa	Medicago	breeding/research material	not available	10.25642/IPK/GBIS/635607	left cluster, Fig. 2a
LE_2408			Medicago sativa L.	Medicago sativa	Medicago	cultivar	France	10.25642/IPK/GBIS/635608	left cluster, Fig. 2a
LE_2409			Medicago x varia Martyn	Medicago x varia	Medicago	breeding/research material	not available	10.25642/IPK/GBIS/635609	left cluster, Fig. 2a
LE_2410			Medicago sativa L.	Medicago sativa	Medicago	cultivar	Germany	10.25642/IPK/GBIS/635610	left cluster, Fig. 2a
LE_2411			Medicago sativa L. subsp. sativa	Medicago sativa	Medicago	breeding/research material	not available	10.25642/IPK/GBIS/635611	left cluster, Fig. 2a
LE_2412			Medicago sativa L. subsp. sativa	Medicago sativa	Medicago	breeding/research material	USA	10.25642/IPK/GBIS/634368	left cluster, Fig. 2a
LE_2413			Medicago sativa L. subsp. sativa	Medicago sativa	Medicago	cultivar	France	10.25642/IPK/GBIS/634369	left cluster, Fig. 2a
LE_2414			Medicago x varia Martyn	Medicago x varia	Medicago	breeding/research material	not available	10.25642/IPK/GBIS/634370	left cluster, Fig. 2a
LE_2417			Medicago sativa L.	Medicago sativa	Medicago	cultivar	Germany	10.25642/IPK/GBIS/634373	left cluster, Fig. 2a
LE_2418			Medicago sativa L.	Medicago sativa	Medicago	cultivar	Turkey	10.25642/IPK/GBIS/634374	left cluster, Fig. 2a
LE_2419			Medicago sativa L. subsp. sativa	Medicago sativa	Medicago	breeding/research material	not available	10.25642/IPK/GBIS/634375	left cluster, Fig. 2a
LE_2421			Medicago sativa L.	Medicago sativa	Medicago	breeding/research material	not available	10.25642/IPK/GBIS/634338	left cluster, Fig. 2a
LE_2422			Medicago sativa L.	Medicago sativa	Medicago	cultivar	USA	10.25642/IPK/GBIS/634339	left cluster, Fig. 2a
LE_2423			Medicago sativa L.	Medicago sativa	Medicago	cultivar	United Kingdom	10.25642/IPK/GBIS/634340	left cluster, Fig. 2a
LE_2424			Medicago sativa L.	Medicago sativa	Medicago	cultivar	USA	10.25642/IPK/GBIS/634341	left cluster, Fig. 2a
LE_2425			Medicago sativa L. subsp. sativa	Medicago sativa	Medicago	breeding/research material	France	10.25642/IPK/GBIS/634342	left cluster, Fig. 2a
LE_2426			Medicago sativa L. subsp. sativa	Medicago sativa	Medicago	breeding/research material	not available	10.25642/IPK/GBIS/634343	left cluster, Fig. 2a
LE_2427			Medicago sativa L. subsp. sativa	Medicago sativa	Medicago	breeding/research material	not available	10.25642/IPK/GBIS/634344	left cluster, Fig. 2a
LE_2428			Medicago x varia Martyn	Medicago x varia	Medicago	breeding/research material	not available	10.25642/IPK/GBIS/634377	left cluster, Fig. 2a
LE_2429			Medicago sativa L. subsp. sativa	Medicago sativa	Medicago	cultivar	Canada	10.25642/IPK/GBIS/634378	left cluster, Fig. 2a
LE_2431			Medicago sativa L. subsp. sativa	Medicago sativa	Medicago	breeding/research material	Germany	10.25642/IPK/GBIS/634380	left cluster, Fig. 2a
LE_2432			Medicago sativa L. subsp. sativa	Medicago sativa	Medicago	cultivar	USA	10.25642/IPK/GBIS/634381	left cluster, Fig. 2a
LE_2433			Medicago sativa L. subsp. sativa	Medicago sativa	Medicago	landrace	Germany	10.25642/IPK/GBIS/634382	left cluster, Fig. 2a
LE_2434			Medicago x varia Martyn	Medicago x varia	Medicago	breeding/research material	not available	10.25642/IPK/GBIS/634383	left cluster, Fig. 2a
LE_2435			Medicago x varia Martyn	Medicago x varia	Medicago	cultivar	Denmark	10.25642/IPK/GBIS/634384	left cluster, Fig. 2a
LE_2436			Medicago sativa L. subsp. sativa	Medicago sativa	Medicago	cultivar	France	10.25642/IPK/GBIS/634385	left cluster, Fig. 2a
LE_2437			Medicago sativa L. subsp. sativa	Medicago sativa	Medicago	cultivar	not available	10.25642/IPK/GBIS/634386	left cluster, Fig. 2a
LE_2438			Medicago sativa L.	Medicago sativa	Medicago	cultivar	Turkey	10.25642/IPK/GBIS/634387	left cluster, Fig. 2a
LE_2439			Medicago sativa L. subsp. sativa	Medicago sativa	Medicago	cultivar	Hungary	10.25642/IPK/GBIS/634417	left cluster, Fig. 2a
LE_2440			Medicago x varia Martyn	Medicago x varia	Medicago	breeding/research material	United Kingdom	10.25642/IPK/GBIS/634418	left cluster, Fig. 2a
LE_2441			Medicago x varia Martyn	Medicago x varia	Medicago	cultivar	Germany	10.25642/IPK/GBIS/634419	left cluster, Fig. 2a
LE_2442			Medicago sativa L. subsp. sativa	Medicago sativa	Medicago	cultivar	France	10.25642/IPK/GBIS/634420	left cluster, Fig. 2a
LE_2443			Medicago sativa L. subsp. sativa	Medicago sativa	Medicago	cultivar	France	10.25642/IPK/GBIS/634421	left cluster, Fig. 2a
LE_2444			Medicago sativa L. subsp. sativa	Medicago sativa	Medicago	cultivar	USA	10.25642/IPK/GBIS/634422	left cluster, Fig. 2a
LE_2445			Medicago sativa L. subsp. sativa	Medicago sativa	Medicago	cultivar	Spain	10.25642/IPK/GBIS/634423	left cluster, Fig. 2a
LE_2448			Medicago sativa L.	Medicago sativa	Medicago	breeding/research material	Hungary	10.25642/IPK/GBIS/634426	left cluster, Fig. 2a
LE_2449			Medicago x varia Martyn	Medicago x varia	Medicago	breeding/research material	not available	10.25642/IPK/GBIS/634427	left cluster, Fig. 2a
LE_2450			Medicago x varia Martyn	Medicago x varia	Medicago	breeding/research material	not available	10.25642/IPK/GBIS/634428	left cluster, Fig. 2a
LE_2451			Medicago x varia Martyn	Medicago x varia	Medicago	breeding/research material	not available	10.25642/IPK/GBIS/634429	left cluster, Fig. 2a
LE_2452			Medicago falcata L.	Medicago falcata	Medicago	cultivar	Estonia	10.25642/IPK/GBIS/634430	left cluster, Fig. 2a
LE_2453			Medicago sativa L. subsp. sativa	Medicago sativa	Medicago	cultivar	France	10.25642/IPK/GBIS/634431	left cluster, Fig. 2a
LE_2454			Medicago x varia Martyn	Medicago x varia	Medicago	breeding/research material	France	10.25642/IPK/GBIS/634432	left cluster, Fig. 2a
LE_2455			Medicago x varia Martyn	Medicago x varia	Medicago	breeding/research material	not available	10.25642/IPK/GBIS/634433	left cluster, Fig. 2a
LE_2456			Medicago x varia Martyn	Medicago x varia	Medicago	cultivar	not available	10.25642/IPK/GBIS/634434	left cluster, Fig. 2a
LE_2457			Medicago sativa L. subsp. sativa	Medicago sativa	Medicago	breeding/research material	not available	10.25642/IPK/GBIS/634435	left cluster, Fig. 2a
LE_2458			Medicago x varia Martyn	Medicago x varia	Medicago	breeding/research material	not available	10.25642/IPK/GBIS/634436	left cluster, Fig. 2a
LE_2459			Medicago x varia Martyn	Medicago x varia	Medicago	breeding/research material	not available	10.25642/IPK/GBIS/634437	left cluster, Fig. 2a
LE_2460			Medicago x varia Martyn	Medicago x varia	Medicago	breeding/research material	not available	10.25642/IPK/GBIS/634438	left cluster, Fig. 2a
LE_2461			Medicago x varia Martyn	Medicago x varia	Medicago	breeding/research material	not available	10.25642/IPK/GBIS/634388	left cluster, Fig. 2a
LE_2462			Medicago x varia Martyn	Medicago x varia	Medicago	breeding/research material	not available	10.25642/IPK/GBIS/634389	left cluster, Fig. 2a
LE_2463			Medicago x varia Martyn	Medicago x varia	Medicago	breeding/research material	not available	10.25642/IPK/GBIS/634390	left cluster, Fig. 2a
LE_2464			Medicago x varia Martyn	Medicago x varia	Medicago	breeding/research material	not available	10.25642/IPK/GBIS/634391	left cluster, Fig. 2a
LE_2465			Medicago x varia Martyn	Medicago x varia	Medicago	breeding/research material	not available	10.25642/IPK/GBIS/634488	left cluster, Fig. 2a
LE_2466			Medicago x varia Martyn	Medicago x varia	Medicago	breeding/research material	not available	10.25642/IPK/GBIS/634489	left cluster, Fig. 2a
LE_2467			Medicago x varia Martyn	Medicago x varia	Medicago	breeding/research material	not available	10.25642/IPK/GBIS/634490	left cluster, Fig. 2a
LE_2468			Medicago x varia Martyn	Medicago x varia	Medicago	breeding/research material	not available	10.25642/IPK/GBIS/634491	left cluster, Fig. 2a
LE_2469			Medicago sativa L.	Medicago sativa	Medicago	cultivar	Romania	10.25642/IPK/GBIS/634492	left cluster, Fig. 2a
LE_2470			Medicago x varia Martyn	Medicago x varia	Medicago	breeding/research material	not available	10.25642/IPK/GBIS/634493	left cluster, Fig. 2a
LE_2471			Medicago sativa L. subsp. sativa	Medicago sativa	Medicago	breeding/research material	not available	10.25642/IPK/GBIS/634494	left cluster, Fig. 2a
LE_2472			Medicago sativa L. subsp. sativa	Medicago sativa	Medicago	breeding/research material	not available	10.25642/IPK/GBIS/634495	left cluster, Fig. 2a
LE_2473			Medicago x varia Martyn	Medicago x varia	Medicago	breeding/research material	not available	10.25642/IPK/GBIS/634496	left cluster, Fig. 2a
LE_2474			Medicago x varia Martyn	Medicago x varia	Medicago	cultivar	Romania	10.25642/IPK/GBIS/634497	left cluster, Fig. 2a
LE_2475			Medicago x varia Martyn	Medicago x varia	Medicago	breeding/research material	not available	10.25642/IPK/GBIS/634498	left cluster, Fig. 2a
LE_2476			Medicago x varia Martyn	Medicago x varia	Medicago	breeding/research material	not available	10.25642/IPK/GBIS/634499	left cluster, Fig. 2a
LE_2477			Medicago x varia Martyn	Medicago x varia	Medicago	cultivar	Romania	10.25642/IPK/GBIS/634500	left cluster, Fig. 2a
LE_2478			Medicago x varia Martyn	Medicago x varia	Medicago	breeding/research material	not available	10.25642/IPK/GBIS/634501	left cluster, Fig. 2a
LE_2479			Medicago x varia Martyn	Medicago x varia	Medicago	cultivar	France	10.25642/IPK/GBIS/634502	left cluster, Fig. 2a
LE_2480			Medicago sativa L.	Medicago sativa	Medicago	breeding/research material	not available	10.25642/IPK/GBIS/634503	left cluster, Fig. 2a
LE_2481			Medicago sativa L.	Medicago sativa	Medicago	cultivar	Denmark	10.25642/IPK/GBIS/634504	left cluster, Fig. 2a
LE_2482			Medicago sativa L.	Medicago sativa	Medicago	breeding/research material	Germany	10.25642/IPK/GBIS/634505	left cluster, Fig. 2a
LE_2483			Medicago sativa L.	Medicago sativa	Medicago	cultivar	France	10.25642/IPK/GBIS/634506	left cluster, Fig. 2a
LE_2484			Medicago sativa L.	Medicago sativa	Medicago	cultivar	France	10.25642/IPK/GBIS/634507	left cluster, Fig. 2a
LE_2485			Medicago sativa L.	Medicago sativa	Medicago	cultivar	Germany	10.25642/IPK/GBIS/634508	left cluster, Fig. 2a
LE_2486			Medicago sativa L.	Medicago sativa	Medicago	cultivar	Romania	10.25642/IPK/GBIS/634509	left cluster, Fig. 2a
LE_2487			Medicago x varia Martyn	Medicago x varia	Medicago	cultivar	Romania	10.25642/IPK/GBIS/634579	left cluster, Fig. 2a
LE_2488			Medicago sativa L. subsp. sativa	Medicago sativa	Medicago	breeding/research material	not available	10.25642/IPK/GBIS/634580	left cluster, Fig. 2a
LE_2489			Medicago sativa L. subsp. sativa	Medicago sativa	Medicago	cultivar	Germany	10.25642/IPK/GBIS/634581	left cluster, Fig. 2a
LE_2490			Medicago sativa L.	Medicago sativa	Medicago	cultivar	Germany	10.25642/IPK/GBIS/634582	left cluster, Fig. 2a
LE_2491			Medicago sativa L. subsp. sativa	Medicago sativa	Medicago	cultivar	France	10.25642/IPK/GBIS/634583	left cluster, Fig. 2a
LE_2492			Medicago sativa L. subsp. sativa	Medicago sativa	Medicago	cultivar	Germany	10.25642/IPK/GBIS/634584	left cluster, Fig. 2a
LE_2493			Medicago sativa L.	Medicago sativa	Medicago	cultivar	France	10.25642/IPK/GBIS/634585	left cluster, Fig. 2a
LE_2494			Medicago sativa L.	Medicago sativa	Medicago	cultivar	Turkey	10.25642/IPK/GBIS/634586	left cluster, Fig. 2a
LE_2495			Medicago sativa L.	Medicago sativa	Medicago	cultivar	Romania	10.25642/IPK/GBIS/634587	left cluster, Fig. 2a
LE_2496			Medicago sativa L.	Medicago sativa	Medicago	cultivar	France	10.25642/IPK/GBIS/634588	left cluster, Fig. 2a
LE_2497			Medicago sativa L. subsp. sativa	Medicago sativa	Medicago	cultivar	Denmark	10.25642/IPK/GBIS/634589	left cluster, Fig. 2a
LE_2498			Medicago sativa L. subsp. sativa	Medicago sativa	Medicago	cultivar	France	10.25642/IPK/GBIS/634590	left cluster, Fig. 2a
LE_2500			Medicago sativa L. subsp. sativa	Medicago sativa	Medicago	landrace	Germany	10.25642/IPK/GBIS/634592	left cluster, Fig. 2a
LE_2501			Medicago sativa L.	Medicago sativa	Medicago	breeding/research material	not available	10.25642/IPK/GBIS/634593	left cluster, Fig. 2a
LE_2502			Medicago sativa L. subsp. sativa	Medicago sativa	Medicago	breeding/research material	not available	10.25642/IPK/GBIS/634594	left cluster, Fig. 2a
LE_2503			Medicago x varia Martyn	Medicago x varia	Medicago	breeding/research material	not available	10.25642/IPK/GBIS/634595	left cluster, Fig. 2a
LE_2504			Medicago sativa L. subsp. sativa	Medicago sativa	Medicago	cultivar	Turkey	10.25642/IPK/GBIS/634473	left cluster, Fig. 2a
LE_2505			Medicago sativa L.	Medicago sativa	Medicago	cultivar	Romania	10.25642/IPK/GBIS/634474	left cluster, Fig. 2a
LE_2506			Medicago sativa L. subsp. sativa	Medicago sativa	Medicago	cultivar	Germany	10.25642/IPK/GBIS/634475	left cluster, Fig. 2a
LE_2507			Medicago sativa L.	Medicago sativa	Medicago	cultivar	Romania	10.25642/IPK/GBIS/634476	left cluster, Fig. 2a
LE_2508			Medicago sativa L. subsp. sativa	Medicago sativa	Medicago	cultivar	Romania	10.25642/IPK/GBIS/634477	left cluster, Fig. 2a
LE_2509			Medicago sativa L. subsp. sativa	Medicago sativa	Medicago	cultivar	France	10.25642/IPK/GBIS/634478	left cluster, Fig. 2a
LE_2510			Medicago sativa L.	Medicago sativa	Medicago	cultivar	Romania	10.25642/IPK/GBIS/634479	left cluster, Fig. 2a
LE_2511			Medicago sativa L. subsp. sativa	Medicago sativa	Medicago	cultivar	France	10.25642/IPK/GBIS/634480	left cluster, Fig. 2a
LE_2514			Medicago sativa L. subsp. sativa	Medicago sativa	Medicago	landrace	Turkey	10.25642/IPK/GBIS/634483	left cluster, Fig. 2a
LE_2515			Medicago x varia Martyn	Medicago x varia	Medicago	cultivar	Australia	10.25642/IPK/GBIS/634484	left cluster, Fig. 2a
LE_2517			Medicago sativa L. subsp. sativa	Medicago sativa	Medicago	landrace	Australia	10.25642/IPK/GBIS/634670	left cluster, Fig. 2a
LE_2518			Medicago sativa L. subsp. sativa	Medicago sativa	Medicago	cultivar	Italy	10.25642/IPK/GBIS/634671	left cluster, Fig. 2a
LE_2520			Medicago sativa L. subsp. sativa	Medicago sativa	Medicago	cultivar	not available	10.25642/IPK/GBIS/634673	left cluster, Fig. 2a
LE_2521			Medicago sativa L.	Medicago sativa	Medicago	cultivar	Germany	10.25642/IPK/GBIS/634674	left cluster, Fig. 2a
LE_2522			Medicago sativa L.	Medicago sativa	Medicago	breeding/research material	France	10.25642/IPK/GBIS/634675	left cluster, Fig. 2a
LE_2523			Medicago sativa L. subsp. sativa	Medicago sativa	Medicago	cultivar	Italy	10.25642/IPK/GBIS/634676	left cluster, Fig. 2a
LE_2524			Medicago sativa L. subsp. sativa	Medicago sativa	Medicago	cultivar	not available	10.25642/IPK/GBIS/634677	left cluster, Fig. 2a
LE_2526			Medicago sativa L. subsp. sativa	Medicago sativa	Medicago	cultivar	France	10.25642/IPK/GBIS/634679	left cluster, Fig. 2a
LE_2527			Medicago sativa L. subsp. sativa	Medicago sativa	Medicago	cultivar	Romania	10.25642/IPK/GBIS/634680	left cluster, Fig. 2a
LE_2528			Medicago sativa L. subsp. sativa	Medicago sativa	Medicago	cultivar	France	10.25642/IPK/GBIS/634681	left cluster, Fig. 2a
LE_2529			Medicago sativa L. subsp. sativa	Medicago sativa	Medicago	cultivar	France	10.25642/IPK/GBIS/634682	left cluster, Fig. 2a
LE_2530			Medicago x varia Martyn	Medicago x varia	Medicago	breeding/research material	Romania	10.25642/IPK/GBIS/634683	left cluster, Fig. 2a
LE_2532			Medicago sativa L. subsp. sativa	Medicago sativa	Medicago	cultivar	United Kingdom	10.25642/IPK/GBIS/634747	left cluster, Fig. 2a
LE_2533			Medicago sativa L.	Medicago sativa	Medicago	cultivar	Romania	10.25642/IPK/GBIS/634748	left cluster, Fig. 2a
LE_2534			Medicago sativa L.	Medicago sativa	Medicago	cultivar	United Kingdom	10.25642/IPK/GBIS/634749	left cluster, Fig. 2a
LE_2535			Medicago sativa L. subsp. sativa	Medicago sativa	Medicago	cultivar	Sweden	10.25642/IPK/GBIS/634750	left cluster, Fig. 2a
LE_2632			Medicago sativa L. subsp. sativa	Medicago sativa	Medicago	unknown	Portugal	10.25642/IPK/GBIS/635965	left cluster, Fig. 2a
LE_2633			Medicago sativa L. subsp. sativa	Medicago sativa	Medicago	unknown	New Zealand	10.25642/IPK/GBIS/635966	left cluster, Fig. 2a
LE_2634			Medicago sativa L.	Medicago sativa	Medicago	unknown	Afghanistan	10.25642/IPK/GBIS/635967	left cluster, Fig. 2a
LE_2635			Medicago sativa L. subsp. sativa	Medicago sativa	Medicago	unknown	China	10.25642/IPK/GBIS/635968	left cluster, Fig. 2a
LE_2636			Medicago sativa L. subsp. sativa	Medicago sativa	Medicago	unknown	Algeria	10.25642/IPK/GBIS/635969	left cluster, Fig. 2a
LE_2637			Medicago sativa L. subsp. sativa	Medicago sativa	Medicago	unknown	India	10.25642/IPK/GBIS/635970	left cluster, Fig. 2a
LE_2638			Medicago sativa L. subsp. sativa	Medicago sativa	Medicago	unknown	Turkmenistan	10.25642/IPK/GBIS/635971	left cluster, Fig. 2a
LE_2639			Medicago sativa L. subsp. sativa	Medicago sativa	Medicago	unknown	Iran	10.25642/IPK/GBIS/635972	left cluster, Fig. 2a
LE_2640			Medicago sativa L. subsp. caerulea (Less. ex Ledeb.) Schmalh.	Medicago sativa	Medicago	wildplant	Russia	10.25642/IPK/GBIS/635973	left cluster, Fig. 2a
LE_2641			Medicago sativa L. subsp. caerulea (Less. ex Ledeb.) Schmalh.	Medicago sativa	Medicago	unknown	Russia	10.25642/IPK/GBIS/635974	left cluster, Fig. 2a
LE_2642			Medicago sativa L. subsp. sativa	Medicago sativa	Medicago	unknown	Russia	10.25642/IPK/GBIS/635975	left cluster, Fig. 2a
LE_2643			Medicago sativa L. subsp. sativa	Medicago sativa	Medicago	unknown	Turkey	10.25642/IPK/GBIS/635976	left cluster, Fig. 2a
LE_2644			Medicago sativa L. subsp. sativa	Medicago sativa	Medicago	unknown	Turkey	10.25642/IPK/GBIS/635977	left cluster, Fig. 2a
LE_2645			Medicago sativa L. subsp. sativa	Medicago sativa	Medicago	unknown	Turkey	10.25642/IPK/GBIS/635978	left cluster, Fig. 2a
LE_2646			Medicago sativa L. subsp. caerulea (Less. ex Ledeb.) Schmalh.	Medicago sativa	Medicago	unknown	not available	10.25642/IPK/GBIS/635979	left cluster, Fig. 2a
LE_2647			Medicago sativa L. subsp. sativa	Medicago sativa	Medicago	cultivar	Slovakia	10.25642/IPK/GBIS/635980	left cluster, Fig. 2a
LE_2648			Medicago sativa L. subsp. sativa	Medicago sativa	Medicago	unknown	Iran	10.25642/IPK/GBIS/635981	left cluster, Fig. 2a
LE_2649			Medicago sativa L. subsp. sativa	Medicago sativa	Medicago	breeding/research material	Russia	10.25642/IPK/GBIS/635982	left cluster, Fig. 2a
LE_2650			Medicago sativa L.	Medicago sativa	Medicago	cultivar	Hungary	10.25642/IPK/GBIS/635983	left cluster, Fig. 2a
LE_2651			Medicago sativa L. subsp. sativa	Medicago sativa	Medicago	cultivar	not available	10.25642/IPK/GBIS/635984	left cluster, Fig. 2a
LE_2652			Medicago sativa L.	Medicago sativa	Medicago	unknown	not available	10.25642/IPK/GBIS/635985	left cluster, Fig. 2a
LE_2653			Medicago sativa L. subsp. sativa	Medicago sativa	Medicago	cultivar	Hungary	10.25642/IPK/GBIS/635986	left cluster, Fig. 2a
LE_2654			Medicago sativa L. subsp. sativa	Medicago sativa	Medicago	breeding/research material	Georgia	10.25642/IPK/GBIS/635987	left cluster, Fig. 2a
LE_2655			Medicago sativa L. subsp. sativa	Medicago sativa	Medicago	unknown	not available	10.25642/IPK/GBIS/635988	left cluster, Fig. 2a
LE_2657			Medicago sativa L. subsp. sativa	Medicago sativa	Medicago	unknown	Libya	10.25642/IPK/GBIS/635990	left cluster, Fig. 2a
LE_2658			Medicago sativa L. subsp. caerulea (Less. ex Ledeb.) Schmalh.	Medicago sativa	Medicago	unknown	Tajikistan	10.25642/IPK/GBIS/635991	left cluster, Fig. 2a
LE_2659			Medicago sativa L. subsp. caerulea (Less. ex Ledeb.) Schmalh.	Medicago sativa	Medicago	unknown	Georgia	10.25642/IPK/GBIS/635992	left cluster, Fig. 2a
LE_2660			Medicago sativa L. subsp. caerulea (Less. ex Ledeb.) Schmalh.	Medicago sativa	Medicago	unknown	Tajikistan	10.25642/IPK/GBIS/635993	left cluster, Fig. 2a
LE_2661			Medicago sativa L. subsp. caerulea (Less. ex Ledeb.) Schmalh.	Medicago sativa	Medicago	unknown	Tajikistan	10.25642/IPK/GBIS/635994	left cluster, Fig. 2a
LE_2662			Medicago sativa L. subsp. sativa	Medicago sativa	Medicago	unknown	Tajikistan	10.25642/IPK/GBIS/635995	left cluster, Fig. 2a
LE_2663			Medicago sativa L. subsp. sativa	Medicago sativa	Medicago	unknown	USA	10.25642/IPK/GBIS/635996	left cluster, Fig. 2a
LE_2664			Medicago sativa L. subsp. caerulea (Less. ex Ledeb.) Schmalh.	Medicago sativa	Medicago	unknown	Kazakhstan	10.25642/IPK/GBIS/635997	left cluster, Fig. 2a
LE_2665			Medicago sativa L. subsp. sativa	Medicago sativa	Medicago	unknown	Iraq	10.25642/IPK/GBIS/635998	left cluster, Fig. 2a
LE_2666			Medicago sativa L. subsp. sativa	Medicago sativa	Medicago	unknown	North Korea	10.25642/IPK/GBIS/635999	left cluster, Fig. 2a
LE_2667			Medicago sativa L. subsp. sativa	Medicago sativa	Medicago	unknown	Slovakia	10.25642/IPK/GBIS/636000	left cluster, Fig. 2a
LE_2668			Medicago sativa L. subsp. sativa	Medicago sativa	Medicago	unknown	Italy	10.25642/IPK/GBIS/81410	left cluster, Fig. 2a
LE_2669			Medicago sativa L. subsp. sativa	Medicago sativa	Medicago	landrace	Romania	10.25642/IPK/GBIS/636002	left cluster, Fig. 2a
LE_2670			Medicago sativa L. subsp. sativa	Medicago sativa	Medicago	wildplant	Bulgaria	10.25642/IPK/GBIS/636003	left cluster, Fig. 2a
LE_2671			Medicago sativa L. subsp. sativa	Medicago sativa	Medicago	unknown	Italy	10.25642/IPK/GBIS/636004	left cluster, Fig. 2a
LE_2672			Medicago sativa L. subsp. sativa	Medicago sativa	Medicago	wildplant	Tunisia	10.25642/IPK/GBIS/636005	left cluster, Fig. 2a
LE_2673			Medicago sativa L. subsp. sativa	Medicago sativa	Medicago	wildplant	Tunisia	10.25642/IPK/GBIS/636006	left cluster, Fig. 2a
LE_2674			Medicago sativa L. subsp. sativa	Medicago sativa	Medicago	wildplant	Tunisia	10.25642/IPK/GBIS/636007	left cluster, Fig. 2a
LE_2675			Medicago sativa L. subsp. sativa	Medicago sativa	Medicago	wildplant	Tunisia	10.25642/IPK/GBIS/636008	left cluster, Fig. 2a
LE_2676			Medicago sativa L. subsp. sativa	Medicago sativa	Medicago	wildplant	Tunisia	10.25642/IPK/GBIS/636009	left cluster, Fig. 2a
LE_2677			Medicago sativa L. subsp. sativa	Medicago sativa	Medicago	unknown	Albania	10.25642/IPK/GBIS/636010	left cluster, Fig. 2a
LE_2678			Medicago sativa L. subsp. sativa	Medicago sativa	Medicago	unknown	Albania	10.25642/IPK/GBIS/636011	left cluster, Fig. 2a
LE_2679			Medicago sativa L. subsp. sativa	Medicago sativa	Medicago	unknown	Albania	10.25642/IPK/GBIS/636012	left cluster, Fig. 2a
LE_2680			Medicago sativa L. subsp. sativa	Medicago sativa	Medicago	unknown	Argentina	10.25642/IPK/GBIS/636013	left cluster, Fig. 2a
LE_2681			Medicago sativa L.	Medicago sativa	Medicago	unknown	Albania	10.25642/IPK/GBIS/636014	left cluster, Fig. 2a
LE_2682			Medicago sativa L.	Medicago sativa	Medicago	unknown	Albania	10.25642/IPK/GBIS/636015	left cluster, Fig. 2a
LE_2683			Medicago sativa L.	Medicago sativa	Medicago	unknown	Albania	10.25642/IPK/GBIS/636016	left cluster, Fig. 2a
LE_2684			Medicago sativa L. subsp. sativa	Medicago sativa	Medicago	unknown	Albania	10.25642/IPK/GBIS/636017	left cluster, Fig. 2a
LE_2685			Medicago sativa L. subsp. sativa	Medicago sativa	Medicago	unknown	Morocco	10.25642/IPK/GBIS/636018	left cluster, Fig. 2a
LE_2686			Medicago sativa L. subsp. sativa	Medicago sativa	Medicago	unknown	Albania	10.25642/IPK/GBIS/636019	left cluster, Fig. 2a
LE_2687			Medicago sativa L. subsp. sativa	Medicago sativa	Medicago	unknown	Albania	10.25642/IPK/GBIS/636020	left cluster, Fig. 2a
LE_2688			Medicago sativa L. subsp. sativa	Medicago sativa	Medicago	unknown	Uzbekistan	10.25642/IPK/GBIS/636021	left cluster, Fig. 2a
LE_2689			Medicago sativa L. subsp. sativa	Medicago sativa	Medicago	unknown	Italy	10.25642/IPK/GBIS/636022	left cluster, Fig. 2a
LE_2693			Medicago x varia Martyn	Medicago x varia	Medicago	landrace	Germany	10.25642/IPK/GBIS/94211	left cluster, Fig. 2a
LE_2694			Medicago x varia Martyn	Medicago x varia	Medicago	unknown	Slovakia	10.25642/IPK/GBIS/64456	left cluster, Fig. 2a
LE_2695			Medicago sativa L. subsp. sativa	Medicago sativa	Medicago	unknown	Italy	10.25642/IPK/GBIS/78504	left cluster, Fig. 2a
LE_2696			Medicago sativa L. subsp. sativa	Medicago sativa	Medicago	unknown	Italy	10.25642/IPK/GBIS/78559	left cluster, Fig. 2a
LE_2697			Medicago sativa L. subsp. sativa	Medicago sativa	Medicago	unknown	India	10.25642/IPK/GBIS/64521	left cluster, Fig. 2a
LE_2698			Medicago x varia Martyn	Medicago x varia	Medicago	unknown	Slovakia	10.25642/IPK/GBIS/64523	left cluster, Fig. 2a
LE_2699			Medicago sativa L. subsp. sativa	Medicago sativa	Medicago	unknown	Slovakia	10.25642/IPK/GBIS/64524	left cluster, Fig. 2a
LE_2700			Medicago sativa L. subsp. sativa	Medicago sativa	Medicago	unknown	Slovakia	10.25642/IPK/GBIS/64526	left cluster, Fig. 2a
LE_2701			Medicago x varia Martyn	Medicago x varia	Medicago	cultivar	Slovakia	10.25642/IPK/GBIS/64535	left cluster, Fig. 2a
LE_2702			Medicago x varia Martyn	Medicago x varia	Medicago	cultivar	Ukraine	10.25642/IPK/GBIS/64542	left cluster, Fig. 2a
LE_2703			Medicago sativa L. subsp. sativa	Medicago sativa	Medicago	cultivar	Finland	10.25642/IPK/GBIS/64560	left cluster, Fig. 2a
LE_2704			Medicago x varia Martyn	Medicago x varia	Medicago	unknown	Italy	10.25642/IPK/GBIS/78527	left cluster, Fig. 2a
LE_2705			Medicago x varia Martyn	Medicago x varia	Medicago	unknown	not available	10.25642/IPK/GBIS/64568	left cluster, Fig. 2a
LE_2706			Medicago x varia Martyn	Medicago x varia	Medicago	cultivar	Canada	10.25642/IPK/GBIS/64569	left cluster, Fig. 2a
LE_2707			Medicago x varia Martyn	Medicago x varia	Medicago	cultivar	Poland	10.25642/IPK/GBIS/64574	left cluster, Fig. 2a
LE_2708			Medicago x varia Martyn	Medicago x varia	Medicago	unknown	Italy	10.25642/IPK/GBIS/78335	left cluster, Fig. 2a
LE_2709			Medicago x varia Martyn	Medicago x varia	Medicago	cultivar	Germany	10.25642/IPK/GBIS/64590	left cluster, Fig. 2a
LE_2710			Medicago sativa L. subsp. caerulea (Less. ex Ledeb.) Schmalh.	Medicago sativa	Medicago	wildplant	Kazakhstan	10.25642/IPK/GBIS/64591	left cluster, Fig. 2a
LE_2711			Medicago x varia Martyn	Medicago x varia	Medicago	breeding/research material	Hungary	10.25642/IPK/GBIS/64203	left cluster, Fig. 2a
LE_2712			Medicago x varia Martyn	Medicago x varia	Medicago	cultivar	Canada	10.25642/IPK/GBIS/64343	left cluster, Fig. 2a
LE_2713			Medicago x varia Martyn	Medicago x varia	Medicago	cultivar	Germany	10.25642/IPK/GBIS/64339	left cluster, Fig. 2a
LE_2714			Medicago x varia Martyn	Medicago x varia	Medicago	wildplant	Italy	10.25642/IPK/GBIS/64292	left cluster, Fig. 2a
LE_2715			Medicago x varia Martyn	Medicago x varia	Medicago	wildplant	Bulgaria	10.25642/IPK/GBIS/95918	left cluster, Fig. 2a
LE_2716			Medicago sativa L.	Medicago sativa	Medicago	landrace	India	10.25642/IPK/GBIS/95002	left cluster, Fig. 2a
LE_2717			Medicago x varia Martyn	Medicago x varia	Medicago	unknown	Germany	10.25642/IPK/GBIS/1726413	left cluster, Fig. 2a
LE_2751			Medicago x varia Martyn	Medicago x varia	Medicago	cultivar	Germany	10.25642/IPK/GBIS/2101658	left cluster, Fig. 2a
LE_2752			Medicago x varia Martyn	Medicago x varia	Medicago	cultivar	Germany	10.25642/IPK/GBIS/2101661	left cluster, Fig. 2a
LE_2753			Medicago x varia Martyn	Medicago x varia	Medicago	cultivar	Sweden	10.25642/IPK/GBIS/2101693	left cluster, Fig. 2a
LE_2818			Medicago sativa L.	Medicago sativa	Medicago	cultivar	Sweden	10.25642/IPK/GBIS/7712867	left cluster, Fig. 2a
LE_378			Medicago x varia Martyn	Medicago x varia	Medicago	breeding/research material	USA	10.25642/IPK/GBIS/300215	left cluster, Fig. 2a
LE_379			Medicago x varia Martyn	Medicago x varia	Medicago	breeding/research material	USA	10.25642/IPK/GBIS/300216	left cluster, Fig. 2a
LE_380			Medicago sativa L. subsp. sativa	Medicago sativa	Medicago	breeding/research material	USA	10.25642/IPK/GBIS/300217	left cluster, Fig. 2a
LE_381			Medicago sativa L. subsp. sativa	Medicago sativa	Medicago	breeding/research material	USA	10.25642/IPK/GBIS/300218	left cluster, Fig. 2a
LE_382			Medicago sativa L.	Medicago sativa	Medicago	breeding/research material	USA	10.25642/IPK/GBIS/300219	left cluster, Fig. 2a
LE_383			Medicago x varia Martyn	Medicago x varia	Medicago	cultivar	France	10.25642/IPK/GBIS/300220	left cluster, Fig. 2a
LE_384			Medicago x varia Martyn	Medicago x varia	Medicago	cultivar	USA	10.25642/IPK/GBIS/300221	left cluster, Fig. 2a
LE_385			Medicago sativa L. subsp. sativa	Medicago sativa	Medicago	cultivar	Romania	10.25642/IPK/GBIS/300222	left cluster, Fig. 2a
LE_386			Medicago sativa L.	Medicago sativa	Medicago	cultivar	Italy	10.25642/IPK/GBIS/300223	left cluster, Fig. 2a
LE_387			Medicago sativa L. subsp. sativa	Medicago sativa	Medicago	cultivar	USA	10.25642/IPK/GBIS/300224	left cluster, Fig. 2a
LE_388			Medicago x varia Martyn	Medicago x varia	Medicago	cultivar	Cuba	10.25642/IPK/GBIS/300225	left cluster, Fig. 2a
LE_389			Medicago sativa L. subsp. sativa	Medicago sativa	Medicago	cultivar	USA	10.25642/IPK/GBIS/300226	left cluster, Fig. 2a
LE_390			Medicago sativa L. subsp. sativa	Medicago sativa	Medicago	cultivar	Spain	10.25642/IPK/GBIS/300227	left cluster, Fig. 2a
LE_391			Medicago sativa L. subsp. sativa	Medicago sativa	Medicago	cultivar	France	10.25642/IPK/GBIS/300228	left cluster, Fig. 2a
LE_392			Medicago sativa L. subsp. sativa	Medicago sativa	Medicago	breeding/research material	not available	10.25642/IPK/GBIS/300229	left cluster, Fig. 2a
LE_393			Medicago sativa L.	Medicago sativa	Medicago	breeding/research material	not available	10.25642/IPK/GBIS/300230	left cluster, Fig. 2a
LE_394			Medicago sativa L. subsp. sativa	Medicago sativa	Medicago	breeding/research material	not available	10.25642/IPK/GBIS/300231	left cluster, Fig. 2a
LE_395			Medicago x varia Martyn	Medicago x varia	Medicago	breeding/research material	not available	10.25642/IPK/GBIS/300232	left cluster, Fig. 2a
LE_396			Medicago sativa L. subsp. sativa	Medicago sativa	Medicago	cultivar	Sweden	10.25642/IPK/GBIS/300233	left cluster, Fig. 2a
LE_397			Medicago sativa L.	Medicago sativa	Medicago	cultivar	Sweden	10.25642/IPK/GBIS/300234	left cluster, Fig. 2a
LE_398			Medicago sativa L. subsp. sativa	Medicago sativa	Medicago	breeding/research material	Sweden	10.25642/IPK/GBIS/300235	left cluster, Fig. 2a
LE_399			Medicago x varia Martyn	Medicago x varia	Medicago	breeding/research material	USA	10.25642/IPK/GBIS/300236	left cluster, Fig. 2a
LE_400			Medicago x varia Martyn	Medicago x varia	Medicago	breeding/research material	Sweden	10.25642/IPK/GBIS/300237	left cluster, Fig. 2a
LE_401			Medicago sativa L. subsp. sativa	Medicago sativa	Medicago	breeding/research material	not available	10.25642/IPK/GBIS/300238	left cluster, Fig. 2a
LE_402			Medicago x varia Martyn	Medicago x varia	Medicago	cultivar	Canada	10.25642/IPK/GBIS/300239	left cluster, Fig. 2a
LE_403			Medicago x varia Martyn	Medicago x varia	Medicago	cultivar	France	10.25642/IPK/GBIS/300240	left cluster, Fig. 2a
LE_404			Medicago x varia Martyn	Medicago x varia	Medicago	cultivar	Canada	10.25642/IPK/GBIS/300241	left cluster, Fig. 2a
LE_405			Medicago x varia Martyn	Medicago x varia	Medicago	cultivar	Germany	10.25642/IPK/GBIS/300242	left cluster, Fig. 2a
LE_406			Medicago sativa L. subsp. sativa	Medicago sativa	Medicago	cultivar	USA	10.25642/IPK/GBIS/300243	left cluster, Fig. 2a
LE_407			Medicago sativa L. subsp. sativa	Medicago sativa	Medicago	landrace	Spain	10.25642/IPK/GBIS/300244	left cluster, Fig. 2a
LE_408			Medicago sativa L.	Medicago sativa	Medicago	cultivar	USA	10.25642/IPK/GBIS/300245	left cluster, Fig. 2a
LE_409			Medicago sativa L. subsp. sativa	Medicago sativa	Medicago	cultivar	France	10.25642/IPK/GBIS/300246	left cluster, Fig. 2a
LE_410			Medicago x varia Martyn	Medicago x varia	Medicago	cultivar	Canada	10.25642/IPK/GBIS/300247	left cluster, Fig. 2a
LE_412			Medicago sativa L. subsp. sativa	Medicago sativa	Medicago	cultivar	USA	10.25642/IPK/GBIS/300249	left cluster, Fig. 2a
LE_414			Medicago sativa L. subsp. sativa	Medicago sativa	Medicago	cultivar	USA	10.25642/IPK/GBIS/300251	left cluster, Fig. 2a
LE_415			Medicago sativa L. subsp. sativa	Medicago sativa	Medicago	landrace	Spain	10.25642/IPK/GBIS/300252	left cluster, Fig. 2a
LE_416			Medicago x varia Martyn	Medicago x varia	Medicago	breeding/research material	Spain	10.25642/IPK/GBIS/300253	left cluster, Fig. 2a
LE_417			Medicago x varia Martyn	Medicago x varia	Medicago	breeding/research material	Spain	10.25642/IPK/GBIS/300254	left cluster, Fig. 2a
LE_418			Medicago sativa L. subsp. sativa	Medicago sativa	Medicago	breeding/research material	Spain	10.25642/IPK/GBIS/300255	left cluster, Fig. 2a
LE_419			Medicago sativa L. subsp. sativa	Medicago sativa	Medicago	breeding/research material	Spain	10.25642/IPK/GBIS/300256	left cluster, Fig. 2a
LE_420			Medicago sativa L. subsp. sativa	Medicago sativa	Medicago	cultivar	USA	10.25642/IPK/GBIS/300257	left cluster, Fig. 2a
LE_421			Medicago x varia Martyn	Medicago x varia	Medicago	cultivar	Italy	10.25642/IPK/GBIS/300258	left cluster, Fig. 2a
LE_422			Medicago x varia Martyn	Medicago x varia	Medicago	cultivar	Uzbekistan	10.25642/IPK/GBIS/300259	left cluster, Fig. 2a
LE_423			Medicago sativa L.	Medicago sativa	Medicago	cultivar	USA	10.25642/IPK/GBIS/300260	left cluster, Fig. 2a
LE_424			Medicago sativa L. subsp. sativa	Medicago sativa	Medicago	breeding/research material	USA	10.25642/IPK/GBIS/300261	left cluster, Fig. 2a
LE_425			Medicago x varia Martyn	Medicago x varia	Medicago	cultivar	Russia	10.25642/IPK/GBIS/300262	left cluster, Fig. 2a
LE_426			Medicago x varia Martyn	Medicago x varia	Medicago	cultivar	USA	10.25642/IPK/GBIS/300263	left cluster, Fig. 2a
LE_427			Medicago x varia Martyn	Medicago x varia	Medicago	cultivar	Azerbaijan	10.25642/IPK/GBIS/300264	left cluster, Fig. 2a
LE_428			Medicago x varia Martyn	Medicago x varia	Medicago	cultivar	Azerbaijan	10.25642/IPK/GBIS/300265	left cluster, Fig. 2a
LE_429			Medicago x varia Martyn	Medicago x varia	Medicago	cultivar	Serbia	10.25642/IPK/GBIS/300266	left cluster, Fig. 2a
LE_431			Medicago sativa L.	Medicago sativa	Medicago	cultivar	Serbia	10.25642/IPK/GBIS/300267	left cluster, Fig. 2a
LE_433			Medicago sativa L.	Medicago sativa	Medicago	cultivar	Hungary	10.25642/IPK/GBIS/300269	left cluster, Fig. 2a
LE_435			Medicago x varia Martyn	Medicago x varia	Medicago	cultivar	Canada	10.25642/IPK/GBIS/300270	left cluster, Fig. 2a
LE_437			Medicago sativa L.	Medicago sativa	Medicago	cultivar	France	10.25642/IPK/GBIS/300272	left cluster, Fig. 2a
LE_438			Medicago x varia Martyn	Medicago x varia	Medicago	cultivar	Russia	10.25642/IPK/GBIS/300273	left cluster, Fig. 2a
LE_439			Medicago x varia Martyn	Medicago x varia	Medicago	breeding/research material	not available	10.25642/IPK/GBIS/300274	left cluster, Fig. 2a
LE_441			Medicago sativa L.	Medicago sativa	Medicago	cultivar	Slovakia	10.25642/IPK/GBIS/300275	left cluster, Fig. 2a
LE_442			Medicago x varia Martyn	Medicago x varia	Medicago	cultivar	Poland	10.25642/IPK/GBIS/300276	left cluster, Fig. 2a
LE_443			Medicago x varia Martyn	Medicago x varia	Medicago	cultivar	Bulgaria	10.25642/IPK/GBIS/300277	left cluster, Fig. 2a
LE_444			Medicago x varia Martyn	Medicago x varia	Medicago	cultivar	Italy	10.25642/IPK/GBIS/300278	left cluster, Fig. 2a
LE_446			Medicago x varia Martyn	Medicago x varia	Medicago	cultivar	USA	10.25642/IPK/GBIS/300280	left cluster, Fig. 2a
LE_447			Medicago sativa L.	Medicago sativa	Medicago	breeding/research material	USA	10.25642/IPK/GBIS/300281	left cluster, Fig. 2a
LE_448			Medicago sativa L. subsp. sativa	Medicago sativa	Medicago	cultivar	Belarus	10.25642/IPK/GBIS/300282	left cluster, Fig. 2a
LE_450			Medicago x varia Martyn	Medicago x varia	Medicago	cultivar	Italy	10.25642/IPK/GBIS/300283	left cluster, Fig. 2a
LE_453			Medicago sativa L. subsp. sativa	Medicago sativa	Medicago	breeding/research material	not available	10.25642/IPK/GBIS/300285	left cluster, Fig. 2a
LE_454			Medicago x varia Martyn	Medicago x varia	Medicago	cultivar	USA	10.25642/IPK/GBIS/300286	left cluster, Fig. 2a
LE_455			Medicago sativa L.	Medicago sativa	Medicago	cultivar	Italy	10.25642/IPK/GBIS/300287	left cluster, Fig. 2a
LE_456			Medicago x varia Martyn	Medicago x varia	Medicago	cultivar	Australia	10.25642/IPK/GBIS/300288	left cluster, Fig. 2a
LE_457			Medicago sativa L.	Medicago sativa	Medicago	cultivar	Italy	10.25642/IPK/GBIS/300289	left cluster, Fig. 2a
LE_458			Medicago sativa L.	Medicago sativa	Medicago	cultivar	France	10.25642/IPK/GBIS/300290	left cluster, Fig. 2a
LE_459			Medicago x varia Martyn	Medicago x varia	Medicago	cultivar	Spain	10.25642/IPK/GBIS/300291	left cluster, Fig. 2a
LE_460			Medicago x varia Martyn	Medicago x varia	Medicago	cultivar	Slovakia	10.25642/IPK/GBIS/300292	left cluster, Fig. 2a
LE_461			Medicago sativa L.	Medicago sativa	Medicago	cultivar	not available	10.25642/IPK/GBIS/300293	left cluster, Fig. 2a
LE_462			Medicago x varia Martyn	Medicago x varia	Medicago	breeding/research material	Germany	10.25642/IPK/GBIS/300294	left cluster, Fig. 2a
LE_463			Medicago x varia Martyn	Medicago x varia	Medicago	cultivar	France	10.25642/IPK/GBIS/300295	left cluster, Fig. 2a
LE_465			Medicago x varia Martyn	Medicago x varia	Medicago	landrace	Ukraine	10.25642/IPK/GBIS/300297	left cluster, Fig. 2a
LE_466			Medicago sativa L. subsp. sativa	Medicago sativa	Medicago	breeding/research material	Ukraine	10.25642/IPK/GBIS/300298	left cluster, Fig. 2a
LE_467			Medicago x varia Martyn	Medicago x varia	Medicago	breeding/research material	Russia	10.25642/IPK/GBIS/300299	left cluster, Fig. 2a
LE_468			Medicago x varia Martyn	Medicago x varia	Medicago	landrace	Uzbekistan	10.25642/IPK/GBIS/300300	left cluster, Fig. 2a
LE_469			Medicago sativa L. subsp. sativa	Medicago sativa	Medicago	cultivar	France	10.25642/IPK/GBIS/300301	left cluster, Fig. 2a
LE_470			Medicago sativa L.	Medicago sativa	Medicago	cultivar	USA	10.25642/IPK/GBIS/300302	left cluster, Fig. 2a
LE_471			Medicago sativa L.	Medicago sativa	Medicago	cultivar	USA	10.25642/IPK/GBIS/300303	left cluster, Fig. 2a
LE_472			Medicago x varia Martyn	Medicago x varia	Medicago	cultivar	France	10.25642/IPK/GBIS/300304	left cluster, Fig. 2a
LE_473			Medicago x varia Martyn	Medicago x varia	Medicago	landrace	Italy	10.25642/IPK/GBIS/300305	left cluster, Fig. 2a
LE_475			Medicago x varia Martyn	Medicago x varia	Medicago	cultivar	USA	10.25642/IPK/GBIS/300307	left cluster, Fig. 2a
LE_476			Medicago sativa L. subsp. sativa	Medicago sativa	Medicago	breeding/research material	USA	10.25642/IPK/GBIS/300308	left cluster, Fig. 2a
LE_477			Medicago sativa L.	Medicago sativa	Medicago	breeding/research material	USA	10.25642/IPK/GBIS/300309	left cluster, Fig. 2a
LE_478			Medicago x varia Martyn	Medicago x varia	Medicago	breeding/research material	USA	10.25642/IPK/GBIS/300310	left cluster, Fig. 2a
LE_479			Medicago sativa L.	Medicago sativa	Medicago	breeding/research material	USA	10.25642/IPK/GBIS/300311	left cluster, Fig. 2a
LE_480			Medicago sativa L. subsp. sativa	Medicago sativa	Medicago	breeding/research material	USA	10.25642/IPK/GBIS/300312	left cluster, Fig. 2a
LE_481			Medicago sativa L. subsp. sativa	Medicago sativa	Medicago	cultivar	Denmark	10.25642/IPK/GBIS/300313	left cluster, Fig. 2a
LE_482			Medicago sativa L. subsp. sativa	Medicago sativa	Medicago	cultivar	USA	10.25642/IPK/GBIS/300314	left cluster, Fig. 2a
LE_483			Medicago x varia Martyn	Medicago x varia	Medicago	cultivar	Romania	10.25642/IPK/GBIS/300315	left cluster, Fig. 2a
LE_487			Medicago x varia Martyn	Medicago x varia	Medicago	cultivar	USA	10.25642/IPK/GBIS/300318	left cluster, Fig. 2a
LE_488			Medicago x varia Martyn	Medicago x varia	Medicago	cultivar	France	10.25642/IPK/GBIS/300319	left cluster, Fig. 2a
LE_489			Medicago sativa L. subsp. sativa	Medicago sativa	Medicago	landrace	Italy	10.25642/IPK/GBIS/300320	left cluster, Fig. 2a
LE_490			Medicago x varia Martyn	Medicago x varia	Medicago	landrace	Italy	10.25642/IPK/GBIS/300321	left cluster, Fig. 2a
LE_491			Medicago x varia Martyn	Medicago x varia	Medicago	cultivar	Italy	10.25642/IPK/GBIS/300322	left cluster, Fig. 2a
LE_492			Medicago x varia Martyn	Medicago x varia	Medicago	cultivar	France	10.25642/IPK/GBIS/300323	left cluster, Fig. 2a
LE_500			Medicago sativa L.	Medicago sativa	Medicago	cultivar	USA	10.25642/IPK/GBIS/300329	left cluster, Fig. 2a
LE_501			Medicago x varia Martyn	Medicago x varia	Medicago	cultivar	Ukraine	10.25642/IPK/GBIS/300330	left cluster, Fig. 2a
LE_502			Medicago x varia Martyn	Medicago x varia	Medicago	cultivar	Serbia	10.25642/IPK/GBIS/300331	left cluster, Fig. 2a
LE_503			Medicago sativa L. subsp. sativa	Medicago sativa	Medicago	cultivar	USA	10.25642/IPK/GBIS/300332	left cluster, Fig. 2a
LE_504			Medicago x varia Martyn	Medicago x varia	Medicago	cultivar	Canada	10.25642/IPK/GBIS/300333	left cluster, Fig. 2a
LE_505			Medicago x varia Martyn	Medicago x varia	Medicago	breeding/research material	USA	10.25642/IPK/GBIS/300334	left cluster, Fig. 2a
LE_507			Medicago x varia Martyn	Medicago x varia	Medicago	cultivar	France	10.25642/IPK/GBIS/300335	left cluster, Fig. 2a
LE_508			Medicago x varia Martyn	Medicago x varia	Medicago	cultivar	USA	10.25642/IPK/GBIS/300336	left cluster, Fig. 2a
LE_509			Medicago sativa L. subsp. sativa	Medicago sativa	Medicago	cultivar	Bulgaria	10.25642/IPK/GBIS/300337	left cluster, Fig. 2a
LE_511			Medicago x varia Martyn	Medicago x varia	Medicago	cultivar	USA	10.25642/IPK/GBIS/300338	left cluster, Fig. 2a
LE_513			Medicago x varia Martyn	Medicago x varia	Medicago	cultivar	France	10.25642/IPK/GBIS/300339	left cluster, Fig. 2a
LE_514			Medicago x varia Martyn	Medicago x varia	Medicago	cultivar	Canada	10.25642/IPK/GBIS/300340	left cluster, Fig. 2a
LE_515			Medicago x varia Martyn	Medicago x varia	Medicago	breeding/research material	Spain	10.25642/IPK/GBIS/300341	left cluster, Fig. 2a
LE_515_r	technical replicate		non GBIS sample (technical replicate)	Medicago x varia	Medicago	breeding/research material	Spain	not available	left cluster, Fig. 2a
LE_516			Medicago sativa L.	Medicago sativa	Medicago	breeding/research material	Spain	10.25642/IPK/GBIS/300342	left cluster, Fig. 2a
LE_518			Medicago x varia Martyn	Medicago x varia	Medicago	cultivar	Italy	10.25642/IPK/GBIS/300343	left cluster, Fig. 2a
LE_519			Medicago sativa L.	Medicago sativa	Medicago	cultivar	Hungary	10.25642/IPK/GBIS/300344	left cluster, Fig. 2a
LE_520			Medicago x varia Martyn	Medicago x varia	Medicago	cultivar	France	10.25642/IPK/GBIS/300345	left cluster, Fig. 2a
LE_521			Medicago sativa L.	Medicago sativa	Medicago	cultivar	France	10.25642/IPK/GBIS/300346	left cluster, Fig. 2a
LE_522			Medicago x varia Martyn	Medicago x varia	Medicago	cultivar	France	10.25642/IPK/GBIS/300347	left cluster, Fig. 2a
LE_523			Medicago x varia Martyn	Medicago x varia	Medicago	breeding/research material	USA	10.25642/IPK/GBIS/300348	left cluster, Fig. 2a
LE_524			Medicago sativa L. subsp. sativa	Medicago sativa	Medicago	cultivar	United Kingdom	10.25642/IPK/GBIS/300349	left cluster, Fig. 2a
LE_525			Medicago sativa L. subsp. sativa	Medicago sativa	Medicago	cultivar	Italy	10.25642/IPK/GBIS/300350	left cluster, Fig. 2a
LE_526			Medicago x varia Martyn	Medicago x varia	Medicago	breeding/research material	Romania	10.25642/IPK/GBIS/300351	left cluster, Fig. 2a
LE_527			Medicago x varia Martyn	Medicago x varia	Medicago	breeding/research material	Romania	10.25642/IPK/GBIS/300352	left cluster, Fig. 2a
LE_528			Medicago x varia Martyn	Medicago x varia	Medicago	unknown	Hungary	10.25642/IPK/GBIS/300353	left cluster, Fig. 2a
LE_530			Medicago sativa L. subsp. sativa	Medicago sativa	Medicago	breeding/research material	France	10.25642/IPK/GBIS/300354	left cluster, Fig. 2a
LE_531			Medicago sativa L. subsp. sativa	Medicago sativa	Medicago	cultivar	Germany	10.25642/IPK/GBIS/300355	left cluster, Fig. 2a
LE_532			Medicago sativa L. subsp. sativa	Medicago sativa	Medicago	landrace	France	10.25642/IPK/GBIS/300356	left cluster, Fig. 2a
LE_534			Medicago sativa L. subsp. sativa	Medicago sativa	Medicago	cultivar	Russia	10.25642/IPK/GBIS/300357	left cluster, Fig. 2a
LE_535			Medicago x varia Martyn	Medicago x varia	Medicago	cultivar	Italy	10.25642/IPK/GBIS/300358	left cluster, Fig. 2a
LE_536			Medicago sativa L. subsp. sativa	Medicago sativa	Medicago	cultivar	France	10.25642/IPK/GBIS/300359	left cluster, Fig. 2a
LE_537			Medicago sativa L. subsp. sativa	Medicago sativa	Medicago	cultivar	Argentina	10.25642/IPK/GBIS/300360	left cluster, Fig. 2a
LE_538			Medicago sativa L. subsp. sativa	Medicago sativa	Medicago	cultivar	Germany	10.25642/IPK/GBIS/300361	left cluster, Fig. 2a
LE_539			Medicago x varia Martyn	Medicago x varia	Medicago	cultivar	Germany	10.25642/IPK/GBIS/300362	left cluster, Fig. 2a
LE_540			Medicago sativa L.	Medicago sativa	Medicago	cultivar	Romania	10.25642/IPK/GBIS/300363	left cluster, Fig. 2a
LE_541			Medicago x varia Martyn	Medicago x varia	Medicago	cultivar	USA	10.25642/IPK/GBIS/300364	left cluster, Fig. 2a
LE_542			Medicago sativa L.	Medicago sativa	Medicago	breeding/research material	USA	10.25642/IPK/GBIS/300365	left cluster, Fig. 2a
LE_543			Medicago sativa L.	Medicago sativa	Medicago	breeding/research material	Switzerland	10.25642/IPK/GBIS/300366	left cluster, Fig. 2a
LE_545			Medicago sativa L. subsp. sativa	Medicago sativa	Medicago	cultivar	France	10.25642/IPK/GBIS/300368	left cluster, Fig. 2a
LE_546			Medicago x varia Martyn	Medicago x varia	Medicago	cultivar	Italy	10.25642/IPK/GBIS/300369	left cluster, Fig. 2a
LE_547			Medicago x varia Martyn	Medicago x varia	Medicago	landrace	Russia	10.25642/IPK/GBIS/300370	left cluster, Fig. 2a
LE_548			Medicago sativa L.	Medicago sativa	Medicago	cultivar	France	10.25642/IPK/GBIS/300371	left cluster, Fig. 2a
LE_549			Medicago sativa L.	Medicago sativa	Medicago	cultivar	France	10.25642/IPK/GBIS/300372	left cluster, Fig. 2a
LE_550			Medicago sativa L.	Medicago sativa	Medicago	cultivar	USA	10.25642/IPK/GBIS/300373	left cluster, Fig. 2a
LE_551			Medicago x varia Martyn	Medicago x varia	Medicago	cultivar	Romania	10.25642/IPK/GBIS/300374	left cluster, Fig. 2a
LE_552			Medicago x varia Martyn	Medicago x varia	Medicago	cultivar	New Zealand	10.25642/IPK/GBIS/300375	left cluster, Fig. 2a
LE_553			Medicago sativa L. subsp. sativa	Medicago sativa	Medicago	landrace	Canada	10.25642/IPK/GBIS/300376	left cluster, Fig. 2a
LE_554			Medicago sativa L. subsp. sativa	Medicago sativa	Medicago	cultivar	Poland	10.25642/IPK/GBIS/300377	left cluster, Fig. 2a
LE_555			Medicago x varia Martyn	Medicago x varia	Medicago	breeding/research material	Romania	10.25642/IPK/GBIS/300378	left cluster, Fig. 2a
LE_556			Medicago x varia Martyn	Medicago x varia	Medicago	cultivar	Cuba	10.25642/IPK/GBIS/300379	left cluster, Fig. 2a
LE_557			Medicago sativa L. subsp. sativa	Medicago sativa	Medicago	cultivar	Germany	10.25642/IPK/GBIS/300380	left cluster, Fig. 2a
LE_558			Medicago sativa L. subsp. sativa	Medicago sativa	Medicago	cultivar	Czechoslovakia	10.25642/IPK/GBIS/300381	left cluster, Fig. 2a
LE_559			Medicago x varia Martyn	Medicago x varia	Medicago	breeding/research material	Romania	10.25642/IPK/GBIS/300382	left cluster, Fig. 2a
LE_560			Medicago x varia Martyn	Medicago x varia	Medicago	cultivar	Hungary	10.25642/IPK/GBIS/300383	left cluster, Fig. 2a
LE_561			Medicago sativa L.	Medicago sativa	Medicago	cultivar	Australia	10.25642/IPK/GBIS/300384	left cluster, Fig. 2a
LE_562			Medicago sativa L. subsp. sativa	Medicago sativa	Medicago	cultivar	Australia	10.25642/IPK/GBIS/300385	left cluster, Fig. 2a
LE_563			Medicago sativa L. subsp. sativa	Medicago sativa	Medicago	breeding/research material	France	10.25642/IPK/GBIS/300386	left cluster, Fig. 2a
LE_564			Medicago sativa L. subsp. sativa	Medicago sativa	Medicago	breeding/research material	France	10.25642/IPK/GBIS/300387	left cluster, Fig. 2a
LE_566			Medicago sativa L. subsp. sativa	Medicago sativa	Medicago	cultivar	Denmark	10.25642/IPK/GBIS/300389	left cluster, Fig. 2a
LE_567			Medicago sativa L. subsp. sativa	Medicago sativa	Medicago	cultivar	France	10.25642/IPK/GBIS/300390	left cluster, Fig. 2a
LE_569			Medicago x varia Martyn	Medicago x varia	Medicago	cultivar	Russia	10.25642/IPK/GBIS/300392	left cluster, Fig. 2a
LE_570			Medicago sativa L.	Medicago sativa	Medicago	cultivar	Finland	10.25642/IPK/GBIS/300393	left cluster, Fig. 2a
LE_571			Medicago sativa L.	Medicago sativa	Medicago	cultivar	Sweden	10.25642/IPK/GBIS/300394	left cluster, Fig. 2a
LE_572			Medicago sativa L. subsp. sativa	Medicago sativa	Medicago	cultivar	Ukraine	10.25642/IPK/GBIS/300395	left cluster, Fig. 2a
LE_573			Medicago sativa L. subsp. sativa	Medicago sativa	Medicago	cultivar	USA	10.25642/IPK/GBIS/300396	left cluster, Fig. 2a
LE_574			Medicago x varia Martyn	Medicago x varia	Medicago	cultivar	France	10.25642/IPK/GBIS/300397	left cluster, Fig. 2a
LE_575			Medicago sativa L. subsp. sativa	Medicago sativa	Medicago	landrace	Turkmenistan	10.25642/IPK/GBIS/300398	left cluster, Fig. 2a
LE_576			Medicago x varia Martyn	Medicago x varia	Medicago	cultivar	Czechoslovakia	10.25642/IPK/GBIS/300399	left cluster, Fig. 2a
LE_577			Medicago x varia Martyn	Medicago x varia	Medicago	cultivar	Turkey	10.25642/IPK/GBIS/300400	left cluster, Fig. 2a
LE_578			Medicago x varia Martyn	Medicago x varia	Medicago	cultivar	Russia	10.25642/IPK/GBIS/300401	left cluster, Fig. 2a
LE_579			Medicago x varia Martyn	Medicago x varia	Medicago	breeding/research material	not available	10.25642/IPK/GBIS/300402	left cluster, Fig. 2a
LE_580			Medicago x varia Martyn	Medicago x varia	Medicago	breeding/research material	Russia	10.25642/IPK/GBIS/300403	left cluster, Fig. 2a
LE_581			Medicago x varia Martyn	Medicago x varia	Medicago	cultivar	United Kingdom	10.25642/IPK/GBIS/300404	left cluster, Fig. 2a
LE_582			Medicago x varia Martyn	Medicago x varia	Medicago	cultivar	Hungary	10.25642/IPK/GBIS/300405	left cluster, Fig. 2a
LE_583			Medicago sativa L. subsp. sativa	Medicago sativa	Medicago	cultivar	Greece	10.25642/IPK/GBIS/300406	left cluster, Fig. 2a
LE_584			Medicago x varia Martyn	Medicago x varia	Medicago	cultivar	Poland	10.25642/IPK/GBIS/300407	left cluster, Fig. 2a
LE_585			Medicago x varia Martyn	Medicago x varia	Medicago	breeding/research material	Hungary	10.25642/IPK/GBIS/300408	left cluster, Fig. 2a
LE_586			Medicago x varia Martyn	Medicago x varia	Medicago	cultivar	Poland	10.25642/IPK/GBIS/300409	left cluster, Fig. 2a
LE_587			Medicago sativa L. subsp. sativa	Medicago sativa	Medicago	breeding/research material	Russia	10.25642/IPK/GBIS/300410	left cluster, Fig. 2a
LE_588			Medicago sativa L. subsp. sativa	Medicago sativa	Medicago	breeding/research material	USA	10.25642/IPK/GBIS/300411	left cluster, Fig. 2a
LE_589			Medicago x varia Martyn	Medicago x varia	Medicago	breeding/research material	not available	10.25642/IPK/GBIS/300412	left cluster, Fig. 2a
LE_590			Medicago x varia Martyn	Medicago x varia	Medicago	cultivar	Italy	10.25642/IPK/GBIS/300413	left cluster, Fig. 2a
LE_591			Medicago sativa L. subsp. sativa	Medicago sativa	Medicago	cultivar	Italy	10.25642/IPK/GBIS/300414	left cluster, Fig. 2a
LE_592			Medicago x varia Martyn	Medicago x varia	Medicago	cultivar	Russia	10.25642/IPK/GBIS/300415	left cluster, Fig. 2a
LE_593			Medicago sativa L. subsp. sativa	Medicago sativa	Medicago	cultivar	USA	10.25642/IPK/GBIS/300416	left cluster, Fig. 2a
LE_594			Medicago x varia Martyn	Medicago x varia	Medicago	cultivar	USA	10.25642/IPK/GBIS/300417	left cluster, Fig. 2a
LE_595			Medicago sativa L. subsp. sativa	Medicago sativa	Medicago	cultivar	USA	10.25642/IPK/GBIS/300418	left cluster, Fig. 2a
LE_596			Medicago sativa L. subsp. sativa	Medicago sativa	Medicago	landrace	Italy	10.25642/IPK/GBIS/300419	left cluster, Fig. 2a
LE_597			Medicago x varia Martyn	Medicago x varia	Medicago	cultivar	Sweden	10.25642/IPK/GBIS/300420	left cluster, Fig. 2a
LE_598			Medicago x varia Martyn	Medicago x varia	Medicago	cultivar	Hungary	10.25642/IPK/GBIS/300421	left cluster, Fig. 2a
LE_600			Medicago x varia Martyn	Medicago x varia	Medicago	cultivar	France	10.25642/IPK/GBIS/300423	left cluster, Fig. 2a
LE_601			Medicago x varia Martyn	Medicago x varia	Medicago	cultivar	Germany	10.25642/IPK/GBIS/300424	left cluster, Fig. 2a
LE_602			Medicago x varia Martyn	Medicago x varia	Medicago	cultivar	Romania	10.25642/IPK/GBIS/300425	left cluster, Fig. 2a
LE_603			Medicago x varia Martyn	Medicago x varia	Medicago	cultivar	France	10.25642/IPK/GBIS/300426	left cluster, Fig. 2a
LE_604			Medicago x varia Martyn	Medicago x varia	Medicago	cultivar	France	10.25642/IPK/GBIS/300427	left cluster, Fig. 2a
LE_605			Medicago sativa L. subsp. sativa	Medicago sativa	Medicago	cultivar	Germany	10.25642/IPK/GBIS/300428	left cluster, Fig. 2a
LE_606			Medicago x varia Martyn	Medicago x varia	Medicago	cultivar	Germany	10.25642/IPK/GBIS/300429	left cluster, Fig. 2a
LE_607			Medicago sativa L. subsp. sativa	Medicago sativa	Medicago	cultivar	France	10.25642/IPK/GBIS/300430	left cluster, Fig. 2a
LE_609			Medicago x varia Martyn	Medicago x varia	Medicago	cultivar	Romania	10.25642/IPK/GBIS/300431	left cluster, Fig. 2a
LE_610			Medicago x varia Martyn	Medicago x varia	Medicago	cultivar	Romania	10.25642/IPK/GBIS/300432	left cluster, Fig. 2a
LE_611			Medicago x varia Martyn	Medicago x varia	Medicago	cultivar	France	10.25642/IPK/GBIS/300433	left cluster, Fig. 2a
LE_612			Medicago x varia Martyn	Medicago x varia	Medicago	cultivar	Belgium	10.25642/IPK/GBIS/300434	left cluster, Fig. 2a
LE_613			Medicago x varia Martyn	Medicago x varia	Medicago	cultivar	Greece	10.25642/IPK/GBIS/300435	left cluster, Fig. 2a
LE_614			Medicago sativa L. subsp. caerulea (Less. ex Ledeb.) Schmalh.	Medicago sativa	Medicago	breeding/research material	Greece	10.25642/IPK/GBIS/300436	left cluster, Fig. 2a
LE_615			Medicago x varia Martyn	Medicago x varia	Medicago	breeding/research material	Greece	10.25642/IPK/GBIS/300437	left cluster, Fig. 2a
LE_616			Medicago x varia Martyn	Medicago x varia	Medicago	breeding/research material	Greece	10.25642/IPK/GBIS/300438	left cluster, Fig. 2a
LE_617			Medicago sativa L. subsp. sativa	Medicago sativa	Medicago	cultivar	France	10.25642/IPK/GBIS/300439	left cluster, Fig. 2a
LE_618			Medicago sativa L.	Medicago sativa	Medicago	cultivar	USA	10.25642/IPK/GBIS/300440	left cluster, Fig. 2a
LE_619			Medicago x varia Martyn	Medicago x varia	Medicago	cultivar	not available	10.25642/IPK/GBIS/300441	left cluster, Fig. 2a
LE_620			Medicago sativa L.	Medicago sativa	Medicago	cultivar	Italy	10.25642/IPK/GBIS/300442	left cluster, Fig. 2a
LE_621			Medicago sativa L.	Medicago sativa	Medicago	cultivar	Italy	10.25642/IPK/GBIS/300443	left cluster, Fig. 2a
LE_622			Medicago sativa L.	Medicago sativa	Medicago	cultivar	France	10.25642/IPK/GBIS/300444	left cluster, Fig. 2a
LE_623			Medicago x varia Martyn	Medicago x varia	Medicago	cultivar	France	10.25642/IPK/GBIS/300445	left cluster, Fig. 2a
LE_624			Medicago sativa L. subsp. sativa	Medicago sativa	Medicago	cultivar	USA	10.25642/IPK/GBIS/300446	left cluster, Fig. 2a
LE_625			Medicago sativa L. subsp. sativa	Medicago sativa	Medicago	cultivar	Italy	10.25642/IPK/GBIS/300447	left cluster, Fig. 2a
LE_626			Medicago sativa L. subsp. sativa	Medicago sativa	Medicago	cultivar	Italy	10.25642/IPK/GBIS/300448	left cluster, Fig. 2a
LE_627			Medicago sativa L.	Medicago sativa	Medicago	cultivar	Italy	10.25642/IPK/GBIS/300449	left cluster, Fig. 2a
LE_628			Medicago sativa L.	Medicago sativa	Medicago	cultivar	United Kingdom	10.25642/IPK/GBIS/300450	left cluster, Fig. 2a
LE_629			Medicago sativa L. subsp. sativa	Medicago sativa	Medicago	cultivar	United Kingdom	10.25642/IPK/GBIS/300451	left cluster, Fig. 2a
LE_630			Medicago sativa L. subsp. sativa	Medicago sativa	Medicago	cultivar	France	10.25642/IPK/GBIS/300452	left cluster, Fig. 2a
LE_631			Medicago x varia Martyn	Medicago x varia	Medicago	cultivar	Hungary	10.25642/IPK/GBIS/300453	left cluster, Fig. 2a
LE_633			Medicago x varia Martyn	Medicago x varia	Medicago	cultivar	USA	10.25642/IPK/GBIS/300455	left cluster, Fig. 2a
LE_634			Medicago x varia Martyn	Medicago x varia	Medicago	cultivar	USA	10.25642/IPK/GBIS/300456	left cluster, Fig. 2a
LE_635			Medicago sativa L. subsp. sativa	Medicago sativa	Medicago	cultivar	France	10.25642/IPK/GBIS/300457	left cluster, Fig. 2a
LE_636			Medicago x varia Martyn	Medicago x varia	Medicago	cultivar	Poland	10.25642/IPK/GBIS/300458	left cluster, Fig. 2a
LE_637			Medicago x varia Martyn	Medicago x varia	Medicago	unknown	not available	10.25642/IPK/GBIS/300459	left cluster, Fig. 2a
LE_643			Medicago sativa L. subsp. sativa	Medicago sativa	Medicago	landrace	Spain	10.25642/IPK/GBIS/300464	left cluster, Fig. 2a
LE_644			Medicago sativa L. subsp. sativa	Medicago sativa	Medicago	cultivar	USA	10.25642/IPK/GBIS/300465	left cluster, Fig. 2a
LE_645			Medicago sativa L. subsp. sativa	Medicago sativa	Medicago	cultivar	USA	10.25642/IPK/GBIS/300466	left cluster, Fig. 2a
LE_646			Medicago sativa L. subsp. sativa	Medicago sativa	Medicago	cultivar	USA	10.25642/IPK/GBIS/300467	left cluster, Fig. 2a
LE_647			Medicago x varia Martyn	Medicago x varia	Medicago	landrace	Uzbekistan	10.25642/IPK/GBIS/300468	left cluster, Fig. 2a
LE_648			Medicago x varia Martyn	Medicago x varia	Medicago	cultivar	Egypt	10.25642/IPK/GBIS/300469	left cluster, Fig. 2a
LE_649			Medicago sativa L. subsp. sativa	Medicago sativa	Medicago	landrace	Egypt	10.25642/IPK/GBIS/300470	left cluster, Fig. 2a
LE_650			Medicago x varia Martyn	Medicago x varia	Medicago	landrace	Egypt	10.25642/IPK/GBIS/300471	left cluster, Fig. 2a
LE_651			Medicago sativa L. subsp. sativa	Medicago sativa	Medicago	landrace	not available	10.25642/IPK/GBIS/300472	left cluster, Fig. 2a
LE_652			Medicago x varia Martyn	Medicago x varia	Medicago	landrace	Algeria	10.25642/IPK/GBIS/300473	left cluster, Fig. 2a
LE_653			Medicago x varia Martyn	Medicago x varia	Medicago	landrace	Turkey	10.25642/IPK/GBIS/300474	left cluster, Fig. 2a
LE_654			Medicago sativa L. subsp. sativa	Medicago sativa	Medicago	landrace	Turkey	10.25642/IPK/GBIS/300475	left cluster, Fig. 2a
LE_655			Medicago x varia Martyn	Medicago x varia	Medicago	landrace	Turkey	10.25642/IPK/GBIS/300476	left cluster, Fig. 2a
LE_656			Medicago x varia Martyn	Medicago x varia	Medicago	landrace	Turkey	10.25642/IPK/GBIS/300477	left cluster, Fig. 2a
LE_657			Medicago x varia Martyn	Medicago x varia	Medicago	landrace	not available	10.25642/IPK/GBIS/300478	left cluster, Fig. 2a
LE_658			Medicago sativa L. subsp. sativa	Medicago sativa	Medicago	landrace	Egypt	10.25642/IPK/GBIS/300479	left cluster, Fig. 2a
LE_659			Medicago x varia Martyn	Medicago x varia	Medicago	landrace	Tunisia	10.25642/IPK/GBIS/300480	left cluster, Fig. 2a
LE_660			Medicago x varia Martyn	Medicago x varia	Medicago	breeding/research material	East Germany	10.25642/IPK/GBIS/300481	left cluster, Fig. 2a
LE_661			Medicago x varia Martyn	Medicago x varia	Medicago	breeding/research material	East Germany	10.25642/IPK/GBIS/300482	left cluster, Fig. 2a
LE_662			Medicago x varia Martyn	Medicago x varia	Medicago	breeding/research material	East Germany	10.25642/IPK/GBIS/300483	left cluster, Fig. 2a
LE_663			Medicago sativa L. subsp. sativa	Medicago sativa	Medicago	breeding/research material	East Germany	10.25642/IPK/GBIS/300484	left cluster, Fig. 2a
LE_664			Medicago sativa L. subsp. sativa	Medicago sativa	Medicago	breeding/research material	East Germany	10.25642/IPK/GBIS/300485	left cluster, Fig. 2a
LE_665			Medicago x varia Martyn	Medicago x varia	Medicago	breeding/research material	East Germany	10.25642/IPK/GBIS/300486	left cluster, Fig. 2a
LE_666			Medicago x varia Martyn	Medicago x varia	Medicago	breeding/research material	East Germany	10.25642/IPK/GBIS/300487	left cluster, Fig. 2a
LE_667			Medicago x varia Martyn	Medicago x varia	Medicago	breeding/research material	East Germany	10.25642/IPK/GBIS/300488	left cluster, Fig. 2a
LE_668			Medicago x varia Martyn	Medicago x varia	Medicago	breeding/research material	East Germany	10.25642/IPK/GBIS/300489	left cluster, Fig. 2a
LE_669			Medicago x varia Martyn	Medicago x varia	Medicago	breeding/research material	East Germany	10.25642/IPK/GBIS/300490	left cluster, Fig. 2a
LE_670			Medicago x varia Martyn	Medicago x varia	Medicago	breeding/research material	East Germany	10.25642/IPK/GBIS/300491	left cluster, Fig. 2a
LE_671			Medicago x varia Martyn	Medicago x varia	Medicago	breeding/research material	East Germany	10.25642/IPK/GBIS/300492	left cluster, Fig. 2a
LE_672			Medicago x varia Martyn	Medicago x varia	Medicago	breeding/research material	East Germany	10.25642/IPK/GBIS/300493	left cluster, Fig. 2a
LE_673			Medicago x varia Martyn	Medicago x varia	Medicago	breeding/research material	East Germany	10.25642/IPK/GBIS/300494	left cluster, Fig. 2a
LE_674			Medicago x varia Martyn	Medicago x varia	Medicago	breeding/research material	East Germany	10.25642/IPK/GBIS/300495	left cluster, Fig. 2a
LE_675			Medicago x varia Martyn	Medicago x varia	Medicago	breeding/research material	East Germany	10.25642/IPK/GBIS/300496	left cluster, Fig. 2a
LE_676			Medicago x varia Martyn	Medicago x varia	Medicago	breeding/research material	East Germany	10.25642/IPK/GBIS/300497	left cluster, Fig. 2a
LE_677			Medicago x varia Martyn	Medicago x varia	Medicago	breeding/research material	East Germany	10.25642/IPK/GBIS/300498	left cluster, Fig. 2a
LE_678			Medicago x varia Martyn	Medicago x varia	Medicago	breeding/research material	East Germany	10.25642/IPK/GBIS/300499	left cluster, Fig. 2a
LE_679			Medicago x varia Martyn	Medicago x varia	Medicago	breeding/research material	East Germany	10.25642/IPK/GBIS/300500	left cluster, Fig. 2a
LE_680			Medicago sativa L.	Medicago sativa	Medicago	breeding/research material	East Germany	10.25642/IPK/GBIS/300501	left cluster, Fig. 2a
LE_681			Medicago x varia Martyn	Medicago x varia	Medicago	breeding/research material	East Germany	10.25642/IPK/GBIS/300502	left cluster, Fig. 2a
LE_682			Medicago x varia Martyn	Medicago x varia	Medicago	cultivar	France	10.25642/IPK/GBIS/300503	left cluster, Fig. 2a
LE_683			Medicago x varia Martyn	Medicago x varia	Medicago	cultivar	Poland	10.25642/IPK/GBIS/300504	left cluster, Fig. 2a
LE_684			Medicago sativa L. subsp. sativa	Medicago sativa	Medicago	cultivar	Italy	10.25642/IPK/GBIS/300505	left cluster, Fig. 2a
LE_685			Medicago x varia Martyn	Medicago x varia	Medicago	cultivar	France	10.25642/IPK/GBIS/300506	left cluster, Fig. 2a
LE_686			Medicago x varia Martyn	Medicago x varia	Medicago	breeding/research material	East Germany	10.25642/IPK/GBIS/300507	left cluster, Fig. 2a
LE_687			Medicago sativa L. subsp. sativa	Medicago sativa	Medicago	cultivar	USA	10.25642/IPK/GBIS/300508	left cluster, Fig. 2a
LE_688			Medicago x varia Martyn	Medicago x varia	Medicago	cultivar	Czechoslovakia	10.25642/IPK/GBIS/300509	left cluster, Fig. 2a
LE_689			Medicago sativa L. subsp. sativa	Medicago sativa	Medicago	cultivar	not available	10.25642/IPK/GBIS/300510	left cluster, Fig. 2a
LE_690			Medicago sativa L.	Medicago sativa	Medicago	breeding/research material	Poland	10.25642/IPK/GBIS/300511	left cluster, Fig. 2a
LE_692			Medicago sativa L. subsp. sativa	Medicago sativa	Medicago	cultivar	Russia	10.25642/IPK/GBIS/300512	left cluster, Fig. 2a
LE_693			Medicago x varia Martyn	Medicago x varia	Medicago	cultivar	Hungary	10.25642/IPK/GBIS/300513	left cluster, Fig. 2a
LE_694			Medicago sativa L.	Medicago sativa	Medicago	cultivar	Russia	10.25642/IPK/GBIS/300514	left cluster, Fig. 2a
LE_696			Medicago x varia Martyn	Medicago x varia	Medicago	cultivar	Russia	10.25642/IPK/GBIS/300515	left cluster, Fig. 2a
LE_697			Medicago x varia Martyn	Medicago x varia	Medicago	cultivar	Hungary	10.25642/IPK/GBIS/300516	left cluster, Fig. 2a
LE_699			Medicago sativa L. subsp. sativa	Medicago sativa	Medicago	cultivar	USA	10.25642/IPK/GBIS/300517	left cluster, Fig. 2a
LE_700			Medicago x varia Martyn	Medicago x varia	Medicago	cultivar	France	10.25642/IPK/GBIS/300518	left cluster, Fig. 2a
LE_701			Medicago sativa L. subsp. sativa	Medicago sativa	Medicago	landrace	Georgia	10.25642/IPK/GBIS/300519	left cluster, Fig. 2a
LE_702			Medicago sativa L. subsp. sativa	Medicago sativa	Medicago	cultivar	Japan	10.25642/IPK/GBIS/300520	left cluster, Fig. 2a
LE_703			Medicago x varia Martyn	Medicago x varia	Medicago	breeding/research material	India	10.25642/IPK/GBIS/300521	left cluster, Fig. 2a
LE_705			Medicago x varia Martyn	Medicago x varia	Medicago	cultivar	Hungary	10.25642/IPK/GBIS/300522	left cluster, Fig. 2a
LE_706			Medicago sativa L. subsp. sativa	Medicago sativa	Medicago	cultivar	Sweden	10.25642/IPK/GBIS/300523	left cluster, Fig. 2a
LE_707			Medicago x varia Martyn	Medicago x varia	Medicago	cultivar	Czechoslovakia	10.25642/IPK/GBIS/300524	left cluster, Fig. 2a
LE_708			Medicago sativa L. subsp. sativa	Medicago sativa	Medicago	cultivar	USA	10.25642/IPK/GBIS/300525	left cluster, Fig. 2a
LE_709			Medicago sativa L.	Medicago sativa	Medicago	cultivar	USA	10.25642/IPK/GBIS/300526	left cluster, Fig. 2a
LE_710			Medicago x varia Martyn	Medicago x varia	Medicago	cultivar	Canada	10.25642/IPK/GBIS/300527	left cluster, Fig. 2a
LE_712			Medicago x varia Martyn	Medicago x varia	Medicago	cultivar	Bulgaria	10.25642/IPK/GBIS/300529	left cluster, Fig. 2a
LE_713			Medicago sativa L.	Medicago sativa	Medicago	cultivar	Romania	10.25642/IPK/GBIS/300530	left cluster, Fig. 2a
LE_714			Medicago sativa L.	Medicago sativa	Medicago	cultivar	United Kingdom	10.25642/IPK/GBIS/300531	left cluster, Fig. 2a
LE_715			Medicago x varia Martyn	Medicago x varia	Medicago	cultivar	France	10.25642/IPK/GBIS/300532	left cluster, Fig. 2a
LE_716			Medicago sativa L. subsp. sativa	Medicago sativa	Medicago	cultivar	Czechoslovakia	10.25642/IPK/GBIS/300533	left cluster, Fig. 2a
LE_717			Medicago sativa L. subsp. sativa	Medicago sativa	Medicago	cultivar	USA	10.25642/IPK/GBIS/300534	left cluster, Fig. 2a
LE_718			Medicago x varia Martyn	Medicago x varia	Medicago	cultivar	USA	10.25642/IPK/GBIS/300535	left cluster, Fig. 2a
LE_719			Medicago sativa L.	Medicago sativa	Medicago	cultivar	Russia	10.25642/IPK/GBIS/300536	left cluster, Fig. 2a
LE_720			Medicago x varia Martyn	Medicago x varia	Medicago	cultivar	France	10.25642/IPK/GBIS/300537	left cluster, Fig. 2a
LE_721			Medicago x varia Martyn	Medicago x varia	Medicago	cultivar	France	10.25642/IPK/GBIS/300538	left cluster, Fig. 2a
LE_722			Medicago x varia Martyn	Medicago x varia	Medicago	cultivar	Serbia	10.25642/IPK/GBIS/300539	left cluster, Fig. 2a
LE_723			Medicago x varia Martyn	Medicago x varia	Medicago	cultivar	Hungary	10.25642/IPK/GBIS/300540	left cluster, Fig. 2a
LE_724			Medicago sativa L.	Medicago sativa	Medicago	cultivar	Hungary	10.25642/IPK/GBIS/300541	left cluster, Fig. 2a
LE_725			Medicago x varia Martyn	Medicago x varia	Medicago	cultivar	Hungary	10.25642/IPK/GBIS/300542	left cluster, Fig. 2a
LE_726			Medicago sativa L.	Medicago sativa	Medicago	breeding/research material	Poland	10.25642/IPK/GBIS/300543	left cluster, Fig. 2a
LE_727			Medicago x varia Martyn	Medicago x varia	Medicago	breeding/research material	not available	10.25642/IPK/GBIS/300544	left cluster, Fig. 2a
LE_728			Medicago sativa L.	Medicago sativa	Medicago	cultivar	USA	10.25642/IPK/GBIS/300545	left cluster, Fig. 2a
LE_729			Medicago sativa L.	Medicago sativa	Medicago	cultivar	Czechoslovakia	10.25642/IPK/GBIS/300546	left cluster, Fig. 2a
LE_730			Medicago x varia Martyn	Medicago x varia	Medicago	cultivar	Spain	10.25642/IPK/GBIS/300547	left cluster, Fig. 2a
LE_731			Medicago sativa L.	Medicago sativa	Medicago	cultivar	East Germany	10.25642/IPK/GBIS/300548	left cluster, Fig. 2a
LE_733			Medicago falcata L.	Medicago falcata	Medicago	cultivar	Russia	10.25642/IPK/GBIS/300550	left cluster, Fig. 2a
LE_736			Medicago x varia Martyn	Medicago x varia	Medicago	cultivar	Russia	10.25642/IPK/GBIS/300551	left cluster, Fig. 2a
LE_737			Medicago sativa L. subsp. sativa	Medicago sativa	Medicago	cultivar	Turkey	10.25642/IPK/GBIS/300552	left cluster, Fig. 2a
LE_738			Medicago sativa L. subsp. sativa	Medicago sativa	Medicago	cultivar	Canada	10.25642/IPK/GBIS/300553	left cluster, Fig. 2a
LE_739			Medicago sativa L.	Medicago sativa	Medicago	cultivar	USA	10.25642/IPK/GBIS/300554	left cluster, Fig. 2a
LE_740			Medicago x varia Martyn	Medicago x varia	Medicago	cultivar	Poland	10.25642/IPK/GBIS/300555	left cluster, Fig. 2a
LE_741			Medicago sativa L. subsp. sativa	Medicago sativa	Medicago	cultivar	Canada	10.25642/IPK/GBIS/300556	left cluster, Fig. 2a
LE_742			Medicago x varia Martyn	Medicago x varia	Medicago	cultivar	USA	10.25642/IPK/GBIS/300557	left cluster, Fig. 2a
LE_743			Medicago sativa L. subsp. sativa	Medicago sativa	Medicago	cultivar	USA	10.25642/IPK/GBIS/300558	left cluster, Fig. 2a
LE_744			Medicago sativa L. subsp. sativa	Medicago sativa	Medicago	cultivar	USA	10.25642/IPK/GBIS/300559	left cluster, Fig. 2a
LE_745			Medicago sativa L. subsp. sativa	Medicago sativa	Medicago	cultivar	USA	10.25642/IPK/GBIS/300560	left cluster, Fig. 2a
LE_746			Medicago sativa L. subsp. sativa	Medicago sativa	Medicago	cultivar	USA	10.25642/IPK/GBIS/300561	left cluster, Fig. 2a
LE_747			Medicago x varia Martyn	Medicago x varia	Medicago	cultivar	East Germany	10.25642/IPK/GBIS/300562	left cluster, Fig. 2a
LE_748			Medicago x varia Martyn	Medicago x varia	Medicago	breeding/research material	East Germany	10.25642/IPK/GBIS/300563	left cluster, Fig. 2a
LE_750			Medicago x varia Martyn	Medicago x varia	Medicago	cultivar	Bulgaria	10.25642/IPK/GBIS/300564	left cluster, Fig. 2a
LE_751			Medicago sativa L.	Medicago sativa	Medicago	cultivar	Bulgaria	10.25642/IPK/GBIS/300565	left cluster, Fig. 2a
LE_753			Medicago sativa L.	Medicago sativa	Medicago	cultivar	Bulgaria	10.25642/IPK/GBIS/300566	left cluster, Fig. 2a
LE_754			Medicago x varia Martyn	Medicago x varia	Medicago	cultivar	Bulgaria	10.25642/IPK/GBIS/300567	left cluster, Fig. 2a
LE_755			Medicago sativa L.	Medicago sativa	Medicago	breeding/research material	Poland	10.25642/IPK/GBIS/300568	left cluster, Fig. 2a
LE_756			Medicago sativa L. subsp. sativa	Medicago sativa	Medicago	cultivar	France	10.25642/IPK/GBIS/300569	left cluster, Fig. 2a
LE_757			Medicago sativa L.	Medicago sativa	Medicago	cultivar	USA	10.25642/IPK/GBIS/300570	left cluster, Fig. 2a
LE_758			Medicago sativa L.	Medicago sativa	Medicago	cultivar	France	10.25642/IPK/GBIS/300571	left cluster, Fig. 2a
LE_759			Medicago sativa L. subsp. sativa	Medicago sativa	Medicago	weed/companion flora	Italy	10.25642/IPK/GBIS/300572	left cluster, Fig. 2a
LE_760			Medicago x varia Martyn	Medicago x varia	Medicago	breeding/research material	not available	10.25642/IPK/GBIS/300573	left cluster, Fig. 2a
LE_761			Medicago sativa L. subsp. sativa	Medicago sativa	Medicago	cultivar	Czechoslovakia	10.25642/IPK/GBIS/300574	left cluster, Fig. 2a
LE_762			Medicago x varia Martyn	Medicago x varia	Medicago	cultivar	Denmark	10.25642/IPK/GBIS/300575	left cluster, Fig. 2a
LE_763			Medicago x varia Martyn	Medicago x varia	Medicago	cultivar	France	10.25642/IPK/GBIS/300576	left cluster, Fig. 2a
LE_764			Medicago x varia Martyn	Medicago x varia	Medicago	cultivar	Italy	10.25642/IPK/GBIS/300577	left cluster, Fig. 2a
LE_765			Medicago x varia Martyn	Medicago x varia	Medicago	cultivar	Greece	10.25642/IPK/GBIS/300578	left cluster, Fig. 2a
LE_766			Medicago x varia Martyn	Medicago x varia	Medicago	cultivar	Denmark	10.25642/IPK/GBIS/300579	left cluster, Fig. 2a
LE_767			Medicago sativa L. subsp. sativa	Medicago sativa	Medicago	cultivar	Italy	10.25642/IPK/GBIS/300580	left cluster, Fig. 2a
LE_768			Medicago sativa L. subsp. sativa	Medicago sativa	Medicago	cultivar	Italy	10.25642/IPK/GBIS/300581	left cluster, Fig. 2a
LE_769			Medicago x varia Martyn	Medicago x varia	Medicago	breeding/research material	not available	10.25642/IPK/GBIS/300582	left cluster, Fig. 2a
LE_770			Medicago sativa L. subsp. sativa	Medicago sativa	Medicago	cultivar	Bulgaria	10.25642/IPK/GBIS/300583	left cluster, Fig. 2a
LE_771			Medicago x varia Martyn	Medicago x varia	Medicago	landrace	France	10.25642/IPK/GBIS/300584	left cluster, Fig. 2a
LE_772			Medicago sativa L.	Medicago sativa	Medicago	cultivar	USA	10.25642/IPK/GBIS/300585	left cluster, Fig. 2a
LE_773			Medicago sativa L. subsp. sativa	Medicago sativa	Medicago	cultivar	Poland	10.25642/IPK/GBIS/300586	left cluster, Fig. 2a
LE_774			Medicago x varia Martyn	Medicago x varia	Medicago	cultivar	Poland	10.25642/IPK/GBIS/300587	left cluster, Fig. 2a
LE_775			Medicago sativa L.	Medicago sativa	Medicago	cultivar	Czechoslovakia	10.25642/IPK/GBIS/300588	left cluster, Fig. 2a
LE_776			Medicago x varia Martyn	Medicago x varia	Medicago	breeding/research material	Poland	10.25642/IPK/GBIS/300589	left cluster, Fig. 2a
LE_777			Medicago sativa L. subsp. sativa	Medicago sativa	Medicago	cultivar	USA	10.25642/IPK/GBIS/300590	left cluster, Fig. 2a
LE_778			Medicago x varia Martyn	Medicago x varia	Medicago	cultivar	Canada	10.25642/IPK/GBIS/300591	left cluster, Fig. 2a
LE_779			Medicago sativa L. subsp. sativa	Medicago sativa	Medicago	cultivar	USA	10.25642/IPK/GBIS/300592	left cluster, Fig. 2a
LE_780			Medicago sativa L. subsp. sativa	Medicago sativa	Medicago	cultivar	Canada	10.25642/IPK/GBIS/300593	left cluster, Fig. 2a
LE_781			Medicago sativa L. subsp. sativa	Medicago sativa	Medicago	cultivar	USA	10.25642/IPK/GBIS/300594	left cluster, Fig. 2a
LE_784			Medicago sativa L.	Medicago sativa	Medicago	cultivar	Denmark	10.25642/IPK/GBIS/300597	left cluster, Fig. 2a
LE_785			Medicago sativa L. subsp. sativa	Medicago sativa	Medicago	cultivar	USA	10.25642/IPK/GBIS/300598	left cluster, Fig. 2a
LE_786			Medicago x varia Martyn	Medicago x varia	Medicago	cultivar	Canada	10.25642/IPK/GBIS/300599	left cluster, Fig. 2a
LE_787			Medicago x varia Martyn	Medicago x varia	Medicago	cultivar	Canada	10.25642/IPK/GBIS/300600	left cluster, Fig. 2a
LE_788			Medicago sativa L. subsp. sativa	Medicago sativa	Medicago	cultivar	Italy	10.25642/IPK/GBIS/300601	left cluster, Fig. 2a
LE_789			Medicago sativa L.	Medicago sativa	Medicago	weed/companion flora	Italy	10.25642/IPK/GBIS/300602	left cluster, Fig. 2a
LE_790			Medicago x varia Martyn	Medicago x varia	Medicago	cultivar	USA	10.25642/IPK/GBIS/300603	left cluster, Fig. 2a
LE_791			Medicago x varia Martyn	Medicago x varia	Medicago	cultivar	not available	10.25642/IPK/GBIS/300604	left cluster, Fig. 2a
LE_792			Medicago x varia Martyn	Medicago x varia	Medicago	cultivar	not available	10.25642/IPK/GBIS/300605	left cluster, Fig. 2a
LE_793			Medicago x varia Martyn	Medicago x varia	Medicago	cultivar	Italy	10.25642/IPK/GBIS/300606	left cluster, Fig. 2a
LE_794			Medicago x varia Martyn	Medicago x varia	Medicago	cultivar	Russia	10.25642/IPK/GBIS/300607	left cluster, Fig. 2a
LE_795			Medicago sativa L. subsp. sativa	Medicago sativa	Medicago	cultivar	United Kingdom	10.25642/IPK/GBIS/300608	left cluster, Fig. 2a
LE_796			Medicago x varia Martyn	Medicago x varia	Medicago	breeding/research material	Estonia	10.25642/IPK/GBIS/300609	left cluster, Fig. 2a
LE_798			Medicago sativa L. subsp. sativa	Medicago sativa	Medicago	cultivar	Spain	10.25642/IPK/GBIS/300610	left cluster, Fig. 2a
LE_799			Medicago sativa L. subsp. sativa	Medicago sativa	Medicago	cultivar	Hungary	10.25642/IPK/GBIS/300611	left cluster, Fig. 2a
LE_800			Medicago sativa L. subsp. sativa	Medicago sativa	Medicago	cultivar	Turkey	10.25642/IPK/GBIS/300612	left cluster, Fig. 2a
LE_801			Medicago sativa L.	Medicago sativa	Medicago	cultivar	Russia	10.25642/IPK/GBIS/300613	left cluster, Fig. 2a
LE_802			Medicago sativa L. subsp. sativa	Medicago sativa	Medicago	cultivar	Russia	10.25642/IPK/GBIS/300614	left cluster, Fig. 2a
LE_803			Medicago sativa L. subsp. sativa	Medicago sativa	Medicago	cultivar	USA	10.25642/IPK/GBIS/300615	left cluster, Fig. 2a
LE_804			Medicago x varia Martyn	Medicago x varia	Medicago	landrace	Kazakhstan	10.25642/IPK/GBIS/300616	left cluster, Fig. 2a
LE_805			Medicago sativa L.	Medicago sativa	Medicago	cultivar	Italy	10.25642/IPK/GBIS/300617	left cluster, Fig. 2a
LE_807			Medicago x varia Martyn	Medicago x varia	Medicago	wildplant	Russia	10.25642/IPK/GBIS/300619	left cluster, Fig. 2a
LE_808			Medicago x varia Martyn	Medicago x varia	Medicago	breeding/research material	Russia	10.25642/IPK/GBIS/300620	left cluster, Fig. 2a
LE_809			Medicago x varia Martyn	Medicago x varia	Medicago	breeding/research material	Russia	10.25642/IPK/GBIS/300621	left cluster, Fig. 2a
LE_810			Medicago sativa L. subsp. sativa	Medicago sativa	Medicago	cultivar	Australia	10.25642/IPK/GBIS/300622	left cluster, Fig. 2a
LE_811			Medicago sativa L. subsp. sativa	Medicago sativa	Medicago	cultivar	Russia	10.25642/IPK/GBIS/300623	left cluster, Fig. 2a
LE_812			Medicago sativa L. subsp. sativa	Medicago sativa	Medicago	cultivar	Russia	10.25642/IPK/GBIS/300624	left cluster, Fig. 2a
LE_813			Medicago x varia Martyn	Medicago x varia	Medicago	cultivar	Russia	10.25642/IPK/GBIS/300625	left cluster, Fig. 2a
LE_814			Medicago x varia Martyn	Medicago x varia	Medicago	cultivar	France	10.25642/IPK/GBIS/300626	left cluster, Fig. 2a
LE_815			Medicago x varia Martyn	Medicago x varia	Medicago	cultivar	Greece	10.25642/IPK/GBIS/300627	left cluster, Fig. 2a
LE_816			Medicago x varia Martyn	Medicago x varia	Medicago	cultivar	Czechoslovakia	10.25642/IPK/GBIS/300628	left cluster, Fig. 2a
LE_817			Medicago x varia Martyn	Medicago x varia	Medicago	landrace	Russia	10.25642/IPK/GBIS/300629	left cluster, Fig. 2a
LE_818			Medicago x varia Martyn	Medicago x varia	Medicago	landrace	Russia	10.25642/IPK/GBIS/300630	left cluster, Fig. 2a
LE_819			Medicago x varia Martyn	Medicago x varia	Medicago	cultivar	Serbia	10.25642/IPK/GBIS/300631	left cluster, Fig. 2a
LE_820			Medicago sativa L. subsp. sativa	Medicago sativa	Medicago	cultivar	USA	10.25642/IPK/GBIS/300632	left cluster, Fig. 2a
LE_821			Medicago sativa L.	Medicago sativa	Medicago	cultivar	Russia	10.25642/IPK/GBIS/300633	left cluster, Fig. 2a
LE_822			Medicago sativa L. subsp. sativa	Medicago sativa	Medicago	cultivar	USA	10.25642/IPK/GBIS/300634	left cluster, Fig. 2a
LE_823			Medicago sativa L. subsp. sativa	Medicago sativa	Medicago	cultivar	USA	10.25642/IPK/GBIS/300635	left cluster, Fig. 2a
LE_824			Medicago x varia Martyn	Medicago x varia	Medicago	cultivar	USA	10.25642/IPK/GBIS/300636	left cluster, Fig. 2a
LE_825			Medicago sativa L. subsp. sativa	Medicago sativa	Medicago	breeding/research material	United Kingdom	10.25642/IPK/GBIS/300637	left cluster, Fig. 2a
LE_826			Medicago x varia Martyn	Medicago x varia	Medicago	breeding/research material	Portugal	10.25642/IPK/GBIS/300638	left cluster, Fig. 2a
LE_827			Medicago x varia Martyn	Medicago x varia	Medicago	cultivar	France	10.25642/IPK/GBIS/300639	left cluster, Fig. 2a
LE_828			Medicago sativa L.	Medicago sativa	Medicago	cultivar	Czechoslovakia	10.25642/IPK/GBIS/300640	left cluster, Fig. 2a
LE_829			Medicago sativa L. subsp. sativa	Medicago sativa	Medicago	cultivar	not available	10.25642/IPK/GBIS/300641	left cluster, Fig. 2a
LE_830			Medicago x varia Martyn	Medicago x varia	Medicago	breeding/research material	Sweden	10.25642/IPK/GBIS/300642	left cluster, Fig. 2a
LE_831			Medicago x varia Martyn	Medicago x varia	Medicago	breeding/research material	Sweden	10.25642/IPK/GBIS/300643	left cluster, Fig. 2a
LE_832			Medicago sativa L.	Medicago sativa	Medicago	cultivar	Sweden	10.25642/IPK/GBIS/300644	left cluster, Fig. 2a
LE_833			Medicago x varia Martyn	Medicago x varia	Medicago	breeding/research material	USA	10.25642/IPK/GBIS/300645	left cluster, Fig. 2a
LE_834			Medicago sativa L.	Medicago sativa	Medicago	breeding/research material	Romania	10.25642/IPK/GBIS/300646	left cluster, Fig. 2a
LE_835			Medicago sativa L. subsp. sativa	Medicago sativa	Medicago	breeding/research material	Romania	10.25642/IPK/GBIS/300647	left cluster, Fig. 2a
LE_836			Medicago sativa L.	Medicago sativa	Medicago	breeding/research material	Romania	10.25642/IPK/GBIS/300648	left cluster, Fig. 2a
LE_837			Medicago x varia Martyn	Medicago x varia	Medicago	breeding/research material	USA	10.25642/IPK/GBIS/300649	left cluster, Fig. 2a
LE_838			Medicago sativa L.	Medicago sativa	Medicago	cultivar	Hungary	10.25642/IPK/GBIS/300650	left cluster, Fig. 2a
LE_839			Medicago x varia Martyn	Medicago x varia	Medicago	cultivar	Hungary	10.25642/IPK/GBIS/300651	left cluster, Fig. 2a
LE_840			Medicago sativa L.	Medicago sativa	Medicago	cultivar	Hungary	10.25642/IPK/GBIS/300652	left cluster, Fig. 2a
LE_842			Medicago sativa L.	Medicago sativa	Medicago	cultivar	Hungary	10.25642/IPK/GBIS/300654	left cluster, Fig. 2a
LE_843			Medicago sativa L. subsp. sativa	Medicago sativa	Medicago	cultivar	Hungary	10.25642/IPK/GBIS/300655	left cluster, Fig. 2a
LE_845			Medicago sativa L.	Medicago sativa	Medicago	cultivar	Hungary	10.25642/IPK/GBIS/300656	left cluster, Fig. 2a
LE_846			Medicago x varia Martyn	Medicago x varia	Medicago	breeding/research material	Poland	10.25642/IPK/GBIS/300657	left cluster, Fig. 2a
LE_847			Medicago x varia Martyn	Medicago x varia	Medicago	cultivar	Hungary	10.25642/IPK/GBIS/300658	left cluster, Fig. 2a
LE_848			Medicago sativa L.	Medicago sativa	Medicago	cultivar	Hungary	10.25642/IPK/GBIS/300659	left cluster, Fig. 2a
LE_849			Medicago sativa L.	Medicago sativa	Medicago	cultivar	Hungary	10.25642/IPK/GBIS/300660	left cluster, Fig. 2a
LE_850			Medicago sativa L. subsp. sativa	Medicago sativa	Medicago	cultivar	Czechoslovakia	10.25642/IPK/GBIS/300661	left cluster, Fig. 2a
LE_851			Medicago sativa L. subsp. sativa	Medicago sativa	Medicago	cultivar	USA	10.25642/IPK/GBIS/300662	left cluster, Fig. 2a
LE_854			Medicago sativa L. subsp. sativa	Medicago sativa	Medicago	landrace	Uzbekistan	10.25642/IPK/GBIS/300665	left cluster, Fig. 2a
LE_855			Medicago sativa L. subsp. sativa	Medicago sativa	Medicago	landrace	Uzbekistan	10.25642/IPK/GBIS/300666	left cluster, Fig. 2a
LE_856			Medicago sativa L. subsp. sativa	Medicago sativa	Medicago	landrace	Uzbekistan	10.25642/IPK/GBIS/300667	left cluster, Fig. 2a
LE_857			Medicago sativa L.	Medicago sativa	Medicago	breeding/research material	Czechoslovakia	10.25642/IPK/GBIS/300668	left cluster, Fig. 2a
LE_858			Medicago x varia Martyn	Medicago x varia	Medicago	cultivar	USA	10.25642/IPK/GBIS/300669	left cluster, Fig. 2a
LE_860			Medicago sativa L. subsp. sativa	Medicago sativa	Medicago	cultivar	USA	10.25642/IPK/GBIS/300671	left cluster, Fig. 2a
LE_861			Medicago x varia Martyn	Medicago x varia	Medicago	cultivar	USA	10.25642/IPK/GBIS/300672	left cluster, Fig. 2a
LE_862			Medicago sativa L. subsp. sativa	Medicago sativa	Medicago	weed/companion flora	Spain	10.25642/IPK/GBIS/300673	left cluster, Fig. 2a
LE_863			Medicago sativa L.	Medicago sativa	Medicago	cultivar	USA	10.25642/IPK/GBIS/300674	left cluster, Fig. 2a
LE_864			Medicago sativa L. subsp. sativa	Medicago sativa	Medicago	landrace	Russia	10.25642/IPK/GBIS/300675	left cluster, Fig. 2a
LE_866			Medicago sativa L.	Medicago sativa	Medicago	cultivar	Canada	10.25642/IPK/GBIS/300677	left cluster, Fig. 2a
LE_867			Medicago sativa L. subsp. sativa	Medicago sativa	Medicago	cultivar	USA	10.25642/IPK/GBIS/300678	left cluster, Fig. 2a
LE_868			Medicago x varia Martyn	Medicago x varia	Medicago	cultivar	Germany	10.25642/IPK/GBIS/300679	left cluster, Fig. 2a
LE_869			Medicago x varia Martyn	Medicago x varia	Medicago	cultivar	Romania	10.25642/IPK/GBIS/300680	left cluster, Fig. 2a
LE_870			Medicago x varia Martyn	Medicago x varia	Medicago	cultivar	USA	10.25642/IPK/GBIS/300681	left cluster, Fig. 2a
LE_871			Medicago sativa L.	Medicago sativa	Medicago	cultivar	Poland	10.25642/IPK/GBIS/300682	left cluster, Fig. 2a
LE_872			Medicago x varia Martyn	Medicago x varia	Medicago	breeding/research material	Russia	10.25642/IPK/GBIS/300683	left cluster, Fig. 2a
LE_873			Medicago sativa L. subsp. sativa	Medicago sativa	Medicago	cultivar	Sweden	10.25642/IPK/GBIS/300684	left cluster, Fig. 2a
LE_874			Medicago sativa L. subsp. sativa	Medicago sativa	Medicago	cultivar	Italy	10.25642/IPK/GBIS/300685	left cluster, Fig. 2a
LE_875			Medicago x varia Martyn	Medicago x varia	Medicago	cultivar	Russia	10.25642/IPK/GBIS/300686	left cluster, Fig. 2a
LE_876			Medicago x varia Martyn	Medicago x varia	Medicago	cultivar	not available	10.25642/IPK/GBIS/300687	left cluster, Fig. 2a
LE_877			Medicago sativa L. subsp. sativa	Medicago sativa	Medicago	cultivar	USA	10.25642/IPK/GBIS/300688	left cluster, Fig. 2a
LE_879			Medicago sativa L.	Medicago sativa	Medicago	cultivar	Hungary	10.25642/IPK/GBIS/300690	left cluster, Fig. 2a
LE_880			Medicago sativa L. subsp. sativa	Medicago sativa	Medicago	landrace	Russia	10.25642/IPK/GBIS/300691	left cluster, Fig. 2a
LE_881			Medicago sativa L.	Medicago sativa	Medicago	cultivar	USA	10.25642/IPK/GBIS/300692	left cluster, Fig. 2a
LE_882			Medicago x varia Martyn	Medicago x varia	Medicago	cultivar	USA	10.25642/IPK/GBIS/300693	left cluster, Fig. 2a
LE_883			Medicago sativa L.	Medicago sativa	Medicago	cultivar	not available	10.25642/IPK/GBIS/300694	left cluster, Fig. 2a
LE_884			Medicago x varia Martyn	Medicago x varia	Medicago	cultivar	Italy	10.25642/IPK/GBIS/300695	left cluster, Fig. 2a
LE_885			Medicago x varia Martyn	Medicago x varia	Medicago	cultivar	Denmark	10.25642/IPK/GBIS/300696	left cluster, Fig. 2a
LE_886			Medicago sativa L.	Medicago sativa	Medicago	cultivar	Denmark	10.25642/IPK/GBIS/300697	left cluster, Fig. 2a
LE_888			Medicago x varia Martyn	Medicago x varia	Medicago	cultivar	East Germany	10.25642/IPK/GBIS/300699	left cluster, Fig. 2a
LE_889			Medicago x varia Martyn	Medicago x varia	Medicago	cultivar	USA	10.25642/IPK/GBIS/300700	left cluster, Fig. 2a
LE_890			Medicago x varia Martyn	Medicago x varia	Medicago	cultivar	France	10.25642/IPK/GBIS/300701	left cluster, Fig. 2a
LE_892			Medicago sativa L. subsp. sativa	Medicago sativa	Medicago	cultivar	East Germany	10.25642/IPK/GBIS/300703	left cluster, Fig. 2a
LE_893			Medicago sativa L. subsp. sativa	Medicago sativa	Medicago	cultivar	Sweden	10.25642/IPK/GBIS/300704	left cluster, Fig. 2a
LE_894			Medicago sativa L. subsp. sativa	Medicago sativa	Medicago	cultivar	United Kingdom	10.25642/IPK/GBIS/300705	left cluster, Fig. 2a
LE_895			Medicago sativa L. subsp. sativa	Medicago sativa	Medicago	cultivar	Canada	10.25642/IPK/GBIS/300706	left cluster, Fig. 2a
LE_896			Medicago sativa L.	Medicago sativa	Medicago	weed/companion flora	Italy	10.25642/IPK/GBIS/300707	left cluster, Fig. 2a
LE_897			Medicago x varia Martyn	Medicago x varia	Medicago	breeding/research material	USA	10.25642/IPK/GBIS/300708	left cluster, Fig. 2a
LE_900			Medicago x varia Martyn	Medicago x varia	Medicago	breeding/research material	France	10.25642/IPK/GBIS/300710	left cluster, Fig. 2a
LE_901			Medicago x varia Martyn	Medicago x varia	Medicago	breeding/research material	France	10.25642/IPK/GBIS/300711	left cluster, Fig. 2a
LE_902			Medicago x varia Martyn	Medicago x varia	Medicago	breeding/research material	France	10.25642/IPK/GBIS/300712	left cluster, Fig. 2a
LE_903			Medicago x varia Martyn	Medicago x varia	Medicago	breeding/research material	France	10.25642/IPK/GBIS/300713	left cluster, Fig. 2a
LE_904			Medicago x varia Martyn	Medicago x varia	Medicago	cultivar	not available	10.25642/IPK/GBIS/300714	left cluster, Fig. 2a
LE_905			Medicago sativa L. subsp. sativa	Medicago sativa	Medicago	cultivar	Russia	10.25642/IPK/GBIS/300715	left cluster, Fig. 2a
LE_906			Medicago x varia Martyn	Medicago x varia	Medicago	cultivar	Norway	10.25642/IPK/GBIS/300716	left cluster, Fig. 2a
LE_907			Medicago x varia Martyn	Medicago x varia	Medicago	cultivar	New Zealand	10.25642/IPK/GBIS/300717	left cluster, Fig. 2a
LE_908			Medicago x varia Martyn	Medicago x varia	Medicago	cultivar	Poland	10.25642/IPK/GBIS/300718	left cluster, Fig. 2a
LE_909			Medicago sativa L.	Medicago sativa	Medicago	cultivar	France	10.25642/IPK/GBIS/300719	left cluster, Fig. 2a
LE_910			Medicago sativa L.	Medicago sativa	Medicago	cultivar	USA	10.25642/IPK/GBIS/300720	left cluster, Fig. 2a
LE_912			Medicago x varia Martyn	Medicago x varia	Medicago	cultivar	not available	10.25642/IPK/GBIS/300721	left cluster, Fig. 2a
LE_913			Medicago sativa L. subsp. sativa	Medicago sativa	Medicago	cultivar	Germany	10.25642/IPK/GBIS/300722	left cluster, Fig. 2a
LE_914			Medicago sativa L. subsp. sativa	Medicago sativa	Medicago	cultivar	USA	10.25642/IPK/GBIS/300723	left cluster, Fig. 2a
LE_916			Medicago sativa L. subsp. sativa	Medicago sativa	Medicago	breeding/research material	USA	10.25642/IPK/GBIS/300724	left cluster, Fig. 2a
LE_917			Medicago sativa L.	Medicago sativa	Medicago	breeding/research material	USA	10.25642/IPK/GBIS/300725	left cluster, Fig. 2a
LE_918			Medicago x varia Martyn	Medicago x varia	Medicago	breeding/research material	USA	10.25642/IPK/GBIS/300726	left cluster, Fig. 2a
LE_919			Medicago sativa L.	Medicago sativa	Medicago	cultivar	USA	10.25642/IPK/GBIS/300727	left cluster, Fig. 2a
LE_920			Medicago sativa L.	Medicago sativa	Medicago	breeding/research material	Sweden	10.25642/IPK/GBIS/300728	left cluster, Fig. 2a
LE_921			Medicago sativa L. subsp. sativa	Medicago sativa	Medicago	breeding/research material	Sweden	10.25642/IPK/GBIS/300729	left cluster, Fig. 2a
LE_924			Medicago x varia Martyn	Medicago x varia	Medicago	breeding/research material	not available	10.25642/IPK/GBIS/300730	left cluster, Fig. 2a
LE_925			Medicago sativa L. subsp. sativa	Medicago sativa	Medicago	cultivar	Greece	10.25642/IPK/GBIS/300731	left cluster, Fig. 2a
LE_926			Medicago sativa L. subsp. sativa	Medicago sativa	Medicago	cultivar	Russia	10.25642/IPK/GBIS/300732	left cluster, Fig. 2a
LE_927			Medicago x varia Martyn	Medicago x varia	Medicago	cultivar	Russia	10.25642/IPK/GBIS/300733	left cluster, Fig. 2a
LE_928			Medicago x varia Martyn	Medicago x varia	Medicago	cultivar	Ukraine	10.25642/IPK/GBIS/300734	left cluster, Fig. 2a
LE_929			Medicago sativa L. subsp. sativa	Medicago sativa	Medicago	cultivar	not available	10.25642/IPK/GBIS/300735	left cluster, Fig. 2a
LE_930			Medicago sativa L. subsp. sativa	Medicago sativa	Medicago	cultivar	Serbia	10.25642/IPK/GBIS/300736	left cluster, Fig. 2a
LE_931			Medicago x varia Martyn	Medicago x varia	Medicago	breeding/research material	Czechoslovakia	10.25642/IPK/GBIS/300737	left cluster, Fig. 2a
LE_932			Medicago sativa L. subsp. sativa	Medicago sativa	Medicago	breeding/research material	Czechoslovakia	10.25642/IPK/GBIS/300738	left cluster, Fig. 2a
LE_933			Medicago sativa L. subsp. sativa	Medicago sativa	Medicago	breeding/research material	Czechoslovakia	10.25642/IPK/GBIS/300739	left cluster, Fig. 2a
LE_934			Medicago x varia Martyn	Medicago x varia	Medicago	breeding/research material	not available	10.25642/IPK/GBIS/300740	left cluster, Fig. 2a
LE_935			Medicago x varia Martyn	Medicago x varia	Medicago	cultivar	Russia	10.25642/IPK/GBIS/300741	left cluster, Fig. 2a
LE_936			Medicago sativa L. subsp. sativa	Medicago sativa	Medicago	cultivar	USA	10.25642/IPK/GBIS/300742	left cluster, Fig. 2a
LE_937			Medicago sativa L. subsp. sativa	Medicago sativa	Medicago	cultivar	USA	10.25642/IPK/GBIS/300743	left cluster, Fig. 2a
LE_938			Medicago sativa L.	Medicago sativa	Medicago	cultivar	Czech Republic	10.25642/IPK/GBIS/300744	left cluster, Fig. 2a
LE_940			Medicago sativa L. subsp. sativa	Medicago sativa	Medicago	unknown	USA	10.25642/IPK/GBIS/300746	left cluster, Fig. 2a
LE_957			Medicago sativa L. subsp. sativa	Medicago sativa	Medicago	unknown	Poland	10.25642/IPK/GBIS/300753	left cluster, Fig. 2a
LE_962			Medicago x varia Martyn	Medicago x varia	Medicago	breeding/research material	East Germany	10.25642/IPK/GBIS/300754	left cluster, Fig. 2a
LE_963			Medicago x varia Martyn	Medicago x varia	Medicago	breeding/research material	East Germany	10.25642/IPK/GBIS/300755	left cluster, Fig. 2a
LE_964			Medicago x varia Martyn	Medicago x varia	Medicago	breeding/research material	East Germany	10.25642/IPK/GBIS/300756	left cluster, Fig. 2a
LE_966			Medicago x varia Martyn	Medicago x varia	Medicago	breeding/research material	East Germany	10.25642/IPK/GBIS/300757	left cluster, Fig. 2a
LE_967			Medicago x varia Martyn	Medicago x varia	Medicago	breeding/research material	East Germany	10.25642/IPK/GBIS/300758	left cluster, Fig. 2a
LE_968			Medicago x varia Martyn	Medicago x varia	Medicago	breeding/research material	East Germany	10.25642/IPK/GBIS/300759	left cluster, Fig. 2a
LE_969			Medicago x varia Martyn	Medicago x varia	Medicago	breeding/research material	East Germany	10.25642/IPK/GBIS/300760	left cluster, Fig. 2a
LE_971			Medicago x varia Martyn	Medicago x varia	Medicago	breeding/research material	East Germany	10.25642/IPK/GBIS/300762	left cluster, Fig. 2a
LE_972			Medicago x varia Martyn	Medicago x varia	Medicago	landrace	Ethiopia	10.25642/IPK/GBIS/300763	left cluster, Fig. 2a
LE_973			Medicago x varia Martyn	Medicago x varia	Medicago	wildplant	Czechoslovakia	10.25642/IPK/GBIS/300764	left cluster, Fig. 2a
LE_974			Medicago x varia Martyn	Medicago x varia	Medicago	breeding/research material	East Germany	10.25642/IPK/GBIS/300765	left cluster, Fig. 2a
M_2482			non GBIS sample (technical replicate)	Medicago sativa	Medicago	breeding/research material	Germany	not available	left cluster, Fig. 2a
M_2700			non GBIS sample (technical replicate)	Medicago sativa	Medicago	unknown	not available	not available	left cluster, Fig. 2a
MED_10			Medicago rigidula (L.) All. var. agrestis (Ten.) Burnat	Medicago rigidula	Spirocarpos Ser.	unknown	Greece	10.25642/IPK/GBIS/64458	central cluster, Fig. 2e
MED_100			Medicago truncatula Gaertn. var. tricycla (Nègre) Heyn	Medicago littoralis	Spirocarpos Ser.	unknown	Morocco	10.25642/IPK/GBIS/64508	top cluster, Fig. 2c
MED_101			Medicago truncatula Gaertn. var. longeaculeata Urb.	Medicago truncatula	Spirocarpos Ser.	unknown	not available	10.25642/IPK/GBIS/64509	top cluster, Fig. 2c
MED_102			Medicago rigidula (L.) All. var. rigidula	Medicago rigidula	Spirocarpos Ser.	unknown	Bulgaria	10.25642/IPK/GBIS/64510	central cluster, Fig. 2e
MED_104			Medicago disciformis DC.	Medicago disciformis	Spirocarpos Ser.	unknown	Bulgaria	10.25642/IPK/GBIS/64511	central cluster, Fig. 2e
MED_105			Medicago rotata Boiss. var. rotata	Medicago rotata	Spirocarpos Ser.	wildplant	Israel	10.25642/IPK/GBIS/64512	central cluster, Fig. 2e
MED_106			Medicago radiata L.	Medicago radiata	Hymenocarpos Ser. in DC.	unknown	not available	10.25642/IPK/GBIS/64513	central cluster, Fig. 2e
MED_107			Medicago granadensis Willd.	Medicago granadensis	Spirocarpos Ser.	unknown	not available	10.25642/IPK/GBIS/64514	central cluster, Fig. 2e
MED_108			Medicago bonarotiana Arcang.	Medicago bonarotiana	Spirocarpos Ser.	unknown	not available	10.25642/IPK/GBIS/64515	central cluster, Fig. 2e
MED_109			Medicago minima (L.) Bartal. var. minima	Medicago minima	Spirocarpos Ser.	unknown	France	10.25642/IPK/GBIS/64516	central cluster, Fig. 2e
MED_110			Medicago coronata (L.) Bartal.	Medicago coronata	Spirocarpos Ser.	unknown	Turkey	10.25642/IPK/GBIS/64517	central cluster, Fig. 2e
MED_112			Medicago bonarotiana Arcang.	Medicago bonarotiana	Spirocarpos Ser.	unknown	not available	10.25642/IPK/GBIS/64518	central cluster, Fig. 2e
MED_121			Medicago carstiensis Wulf.	Medicago carstiensis	Carstienses Kozukharov	unknown	not available	10.25642/IPK/GBIS/64527	central cluster, Fig. 2e
MED_122			Medicago lupulina L.	Medicago lupulina	Spirocarpos Ser.	unknown	not available	10.25642/IPK/GBIS/64528	central cluster, Fig. 2e
MED_124			Medicago falcata L.	Medicago falcata	Medicago	unknown	not available	10.25642/IPK/GBIS/64530	left cluster, Fig. 2a
MED_128			Medicago lupulina L. var. lupulina	Medicago lupulina	Spirocarpos Ser.	cultivar	East Germany	10.25642/IPK/GBIS/64534	central cluster, Fig. 2e
MED_134			Medicago falcata L.	Medicago falcata	Medicago	cultivar	Russia	10.25642/IPK/GBIS/64540	left cluster, Fig. 2a
MED_137			Medicago falcata L.	Medicago falcata	Medicago	unknown	Bulgaria	10.25642/IPK/GBIS/64543	left cluster, Fig. 2a
MED_138			Medicago falcata L.	Medicago falcata	Medicago	unknown	Mongolia	10.25642/IPK/GBIS/64544	left cluster, Fig. 2a
MED_139			Medicago falcata L.	Medicago falcata	Medicago	wildplant	Mongolia	10.25642/IPK/GBIS/64545	left cluster, Fig. 2a
MED_14			Medicago polymorpha L. var. polymorpha	Medicago polymorpha	Spirocarpos Ser.	unknown	USA	10.25642/IPK/GBIS/64459	right cluster, Fig. 2d
MED_143			Medicago polychroa Grossh.	Medicago polychroa	Medicago	unknown	Russia	10.25642/IPK/GBIS/64549	left cluster, Fig. 2a
MED_144			Medicago polychroa Grossh.	Medicago polychroa	Medicago	unknown	Georgia	10.25642/IPK/GBIS/64550	left cluster, Fig. 2a
MED_145			Medicago lupulina L. var. lupulina	Medicago lupulina	Spirocarpos Ser.	cultivar	not available	10.25642/IPK/GBIS/64551	central cluster, Fig. 2e
MED_147			Medicago cancellata M.Bieb.	Medicago cancellata	Medicago	unknown	not available	10.25642/IPK/GBIS/64553	left cluster, Fig. 2a
MED_148			Medicago glutinosa M.Bieb.	Medicago glutinosa	Medicago	unknown	not available	10.25642/IPK/GBIS/64554	left cluster, Fig. 2a
MED_149			Medicago hemicycla Grossh.	Medicago hemicycla	Medicago	unknown	not available	10.25642/IPK/GBIS/64555	left cluster, Fig. 2a
MED_15			Medicago murex Willd. var. murex	Medicago murex	Spirocarpos Ser.	unknown	Greece	10.25642/IPK/GBIS/64460	right cluster, Fig. 2d
MED_150			Medicago hybrida (Pourr.) Trautv.	Medicago hybrida	Medicago	unknown	not available	10.25642/IPK/GBIS/64556	left cluster, Fig. 2a, Fig. 2e
MED_151			Medicago cretacea M.Bieb.	Medicago cretacea	Medicago	unknown	not available	10.25642/IPK/GBIS/64557	left cluster, Fig. 2a
MED_152			Medicago carstiensis Wulf.	Medicago carstiensis	Carstienses Kozukharov	unknown	not available	10.25642/IPK/GBIS/64558	central cluster, Fig. 2e
MED_159			Medicago marina L.	Medicago marina	Medicago	unknown	not available	10.25642/IPK/GBIS/64565	left cluster, Fig. 2a
MED_16			Medicago turbinata (L.) All. var. turbinata	Medicago turbinata	Spirocarpos Ser.	unknown	Greece	10.25642/IPK/GBIS/64461	top cluster, Fig. 2c
MED_160			Medicago falcata L.	Medicago falcata	Medicago	unknown	Russia	10.25642/IPK/GBIS/64566	left cluster, Fig. 2a
MED_161			Medicago truncatula Gaertn. var. truncatula	Medicago truncatula	Spirocarpos Ser.	unknown	Australia	10.25642/IPK/GBIS/64567	top cluster, Fig. 2c
MED_165			Medicago lupulina L. var. lupulina	Medicago lupulina	Spirocarpos Ser.	wildplant	France	10.25642/IPK/GBIS/64571	central cluster, Fig. 2e
MED_166			Medicago polymorpha L. var. polymorpha	Medicago polymorpha	Spirocarpos Ser.	unknown	Egypt	10.25642/IPK/GBIS/64572	right cluster, Fig. 2d
MED_167			Medicago radiata L.	Medicago radiata	Hymenocarpos Ser. in DC.	unknown	not available	10.25642/IPK/GBIS/64573	central cluster, Fig. 2e
MED_171			Medicago falcata L.	Medicago falcata	Medicago	unknown	not available	10.25642/IPK/GBIS/64577	left cluster, Fig. 2a
MED_172			Medicago falcata L.	Medicago falcata	Medicago	unknown	not available	10.25642/IPK/GBIS/64578	left cluster, Fig. 2a
MED_173			Medicago lupulina L. var. willdenowiana Boenn.	Medicago lupulina	Spirocarpos Ser.	unknown	not available	10.25642/IPK/GBIS/64579	central cluster, Fig. 2e
MED_174			Medicago suffruticosa Ram. ex DC.	Medicago suffruticosa	Medicago	unknown	not available	10.25642/IPK/GBIS/64580	left cluster, Fig. 2a, Fig. 2e
MED_175			Medicago rigidula (L.) All. var. agrestis (Ten.) Burnat	Medicago rigidula	Spirocarpos Ser.	unknown	not available	10.25642/IPK/GBIS/64581	central cluster, Fig. 2e
MED_176			Medicago scutellata (L.) Mill.	Medicago scutellata	Spirocarpos Ser.	unknown	Italy	10.25642/IPK/GBIS/64582	central cluster, Fig. 2e
MED_181			Medicago glutinosa M.Bieb.	Medicago glutinosa	Medicago	unknown	China	10.25642/IPK/GBIS/64587	left cluster, Fig. 2a
MED_182			Medicago ciliaris (L.) All.	Medicago ciliaris	Spirocarpos Ser.	unknown	Egypt	10.25642/IPK/GBIS/64588	central cluster, Fig. 2e
MED_183			Medicago minima (L.) Bartal. var. brevispina Benth.	Medicago minima	Spirocarpos Ser.	wildplant	Georgia	10.25642/IPK/GBIS/64589	central cluster, Fig. 2e
MED_187			Medicago muricoleptis Tineo	Medicago muricoleptis	Spirocarpos Ser.	unknown	not available	10.25642/IPK/GBIS/64347	central cluster, Fig. 2e
MED_188			Medicago polymorpha L.	Medicago polymorpha	Spirocarpos Ser.	wildplant	Italy	10.25642/IPK/GBIS/64186	right cluster, Fig. 2d
MED_19			Medicago scutellata (L.) Mill.	Medicago scutellata	Spirocarpos Ser.	unknown	Greece	10.25642/IPK/GBIS/64462	central cluster, Fig. 2e
MED_192			Medicago littoralis Rohde	Medicago littoralis	Spirocarpos Ser.	unknown	Portugal	10.25642/IPK/GBIS/64345	top cluster, Fig. 2c
MED_193			Medicago lupulina L.	Medicago lupulina	Spirocarpos Ser.	unknown	Tajikistan	10.25642/IPK/GBIS/64310	central cluster, Fig. 2e
MED_195			Medicago polymorpha L. var. polymorpha	Medicago polymorpha	Spirocarpos Ser.	unknown	Italy	10.25642/IPK/GBIS/81135	right cluster, Fig. 2d
MED_196			Medicago falcata L.	Medicago falcata	Medicago	wildplant	Russia	10.25642/IPK/GBIS/83189	left cluster, Fig. 2a
MED_197			Medicago prostrata Jacq.	Medicago prostrata	Medicago	wildplant	Czech Republic	10.25642/IPK/GBIS/64311	left cluster, Fig. 2a
MED_198			Medicago radiata L.	Medicago radiata	Hymenocarpos Ser. in DC.	unknown	Russia	10.25642/IPK/GBIS/64162	central cluster, Fig. 2e
MED_2022			Medicago x varia Martyn (non GBIS sample)	Medicago x varia	Medicago	breeding/research material	USA	not available	left cluster, Fig. 2a
MED_208			Medicago strasseri Greut., Mattäs & Risse	Medicago strasseri	Dendrotelis (Vassilcz.) Lassen	unknown	Greece	10.25642/IPK/GBIS/68504	left cluster, Fig. 2a
MED_21			Medicago polymorpha L. var. polymorpha	Medicago polymorpha	Spirocarpos Ser.	wildplant	Greece	10.25642/IPK/GBIS/64463	right cluster, Fig. 2d
MED_211			Medicago tornata (L.) Mill. var. tornata	Medicago tornata	Spirocarpos Ser.	unknown	not available	10.25642/IPK/GBIS/64348	top cluster, Fig. 2c
MED_212			Medicago tornata (L.) Mill. var. rugulosa (Sér.) Heyn	Medicago tornata	Spirocarpos Ser.	cultivar	Australia	10.25642/IPK/GBIS/64177	top cluster, Fig. 2c
MED_28			Medicago truncatula Gaertn. var. longeaculeata Urb.	Medicago truncatula	Spirocarpos Ser.	unknown	Greece	10.25642/IPK/GBIS/64464	top cluster, Fig. 2c
MED_30			Medicago rigidula (L.) All. var. rigidula	Medicago rigidula	Spirocarpos Ser.	unknown	Greece	10.25642/IPK/GBIS/64465	central cluster, Fig. 2e
MED_31			Medicago lupulina L. var. lupulina	Medicago lupulina	Spirocarpos Ser.	unknown	USA	10.25642/IPK/GBIS/64466	central cluster, Fig. 2e
MED_32			Medicago lupulina L. var. lupulina	Medicago lupulina	Spirocarpos Ser.	unknown	Germany	10.25642/IPK/GBIS/64467	central cluster, Fig. 2e
MED_33			Medicago lupulina L. var. lupulina	Medicago lupulina	Spirocarpos Ser.	unknown	not available	10.25642/IPK/GBIS/64468	central cluster, Fig. 2e
MED_34			Medicago polymorpha L. var. polymorpha	Medicago polymorpha	Spirocarpos Ser.	unknown	Morocco	10.25642/IPK/GBIS/64469	right cluster, Fig. 2d
MED_37			Medicago rugosa Desr.	Medicago rugosa	Spirocarpos Ser.	unknown	not available	10.25642/IPK/GBIS/64470	central cluster, Fig. 2e
MED_39			Medicago doliata Carmign. var. muricata Heyn	Medicago doliata	Spirocarpos Ser.	unknown	not available	10.25642/IPK/GBIS/64471	top cluster, Fig. 2c
MED_4			Medicago lupulina L. var. lupulina	Medicago lupulina	Spirocarpos Ser.	unknown	Italy	10.25642/IPK/GBIS/64454	central cluster, Fig. 2e
MED_40			Medicago arabica (L.) Huds.	Medicago arabica	Spirocarpos Ser.	unknown	not available	10.25642/IPK/GBIS/64472	central cluster, Fig. 2e
MED_41			Medicago polymorpha L. var. brevispina (Benth.) Heyn	Medicago polymorpha	Spirocarpos Ser.	unknown	not available	10.25642/IPK/GBIS/64473	right cluster, Fig. 2d
MED_42			Medicago polymorpha L. var. polymorpha	Medicago polymorpha	Spirocarpos Ser.	wildplant	Italy	10.25642/IPK/GBIS/78561	right cluster, Fig. 2d
MED_43			Medicago polymorpha L. var. polymorpha	Medicago polymorpha	Spirocarpos Ser.	wildplant	Italy	10.25642/IPK/GBIS/78319	right cluster, Fig. 2d
MED_47			Medicago turbinata (L.) All. var. aculeata (Moris) Heyn	Medicago turbinata	Spirocarpos Ser.	unknown	not available	10.25642/IPK/GBIS/64476	top cluster, Fig. 2c
MED_48			Medicago doliata Carmign. var. doliata	Medicago doliata	Spirocarpos Ser.	unknown	not available	10.25642/IPK/GBIS/64477	top cluster, Fig. 2c
MED_49			Medicago doliata Carmign. var. doliata	Medicago doliata	Spirocarpos Ser.	unknown	not available	10.25642/IPK/GBIS/64478	top cluster, Fig. 2c
MED_50			Medicago doliata Carmign. var. muricata Heyn	Medicago doliata	Spirocarpos Ser.	unknown	Morocco	10.25642/IPK/GBIS/64479	top cluster, Fig. 2c
MED_501			Medicago polymorpha L. var. polymorpha	Medicago polymorpha	Spirocarpos Ser.	wildplant	Morocco	10.25642/IPK/GBIS/224032	right cluster, Fig. 2d
MED_502			Medicago polymorpha L. var. polymorpha	Medicago polymorpha	Spirocarpos Ser.	wildplant	Morocco	10.25642/IPK/GBIS/237375	right cluster, Fig. 2d
MED_503			Medicago polymorpha L. var. polymorpha	Medicago polymorpha	Spirocarpos Ser.	wildplant	Morocco	10.25642/IPK/GBIS/245485	right cluster, Fig. 2d
MED_504			Medicago polymorpha L. var. polymorpha	Medicago polymorpha	Spirocarpos Ser.	wildplant	Morocco	10.25642/IPK/GBIS/245534	right cluster, Fig. 2d
MED_505			Medicago polymorpha L. var. polymorpha	Medicago polymorpha	Spirocarpos Ser.	wildplant	Morocco	10.25642/IPK/GBIS/228718	right cluster, Fig. 2d
MED_506			Medicago polymorpha L. var. polymorpha	Medicago polymorpha	Spirocarpos Ser.	wildplant	Morocco	10.25642/IPK/GBIS/245876	right cluster, Fig. 2d
MED_507			Medicago polymorpha L. var. polymorpha	Medicago polymorpha	Spirocarpos Ser.	wildplant	Morocco	10.25642/IPK/GBIS/232157	right cluster, Fig. 2d
MED_508			Medicago polymorpha L. var. polymorpha	Medicago polymorpha	Spirocarpos Ser.	wildplant	Morocco	10.25642/IPK/GBIS/237401	right cluster, Fig. 2d
MED_509			Medicago polymorpha L. var. polymorpha	Medicago polymorpha	Spirocarpos Ser.	wildplant	Morocco	10.25642/IPK/GBIS/245885	right cluster, Fig. 2d
MED_51			Medicago ciliaris (L.) All.	Medicago ciliaris	Spirocarpos Ser.	unknown	not available	10.25642/IPK/GBIS/64480	central cluster, Fig. 2e
MED_510			Medicago polymorpha L. var. polymorpha	Medicago polymorpha	Spirocarpos Ser.	wildplant	Morocco	10.25642/IPK/GBIS/245464	right cluster, Fig. 2d
MED_511			Medicago polymorpha L. var. polymorpha	Medicago polymorpha	Spirocarpos Ser.	wildplant	Morocco	10.25642/IPK/GBIS/243211	right cluster, Fig. 2d
MED_512			Medicago polymorpha L. var. polymorpha	Medicago polymorpha	Spirocarpos Ser.	wildplant	Morocco	10.25642/IPK/GBIS/249175	right cluster, Fig. 2d
MED_513			Medicago polymorpha L. var. polymorpha	Medicago polymorpha	Spirocarpos Ser.	wildplant	Morocco	10.25642/IPK/GBIS/245795	right cluster, Fig. 2d
MED_514			Medicago polymorpha L. var. polymorpha	Medicago polymorpha	Spirocarpos Ser.	wildplant	Morocco	10.25642/IPK/GBIS/259143	right cluster, Fig. 2d
MED_515			Medicago polymorpha L. var. polymorpha	Medicago polymorpha	Spirocarpos Ser.	wildplant	Morocco	10.25642/IPK/GBIS/223196	right cluster, Fig. 2d
MED_516			Medicago polymorpha L. var. polymorpha	Medicago polymorpha	Spirocarpos Ser.	wildplant	Morocco	10.25642/IPK/GBIS/253444	right cluster, Fig. 2d
MED_517			Medicago polymorpha L. var. polymorpha	Medicago polymorpha	Spirocarpos Ser.	wildplant	Morocco	10.25642/IPK/GBIS/258093	right cluster, Fig. 2d
MED_518			Medicago polymorpha L. var. polymorpha	Medicago polymorpha	Spirocarpos Ser.	wildplant	Morocco	10.25642/IPK/GBIS/258032	right cluster, Fig. 2d
MED_519			Medicago polymorpha L. var. polymorpha	Medicago polymorpha	Spirocarpos Ser.	wildplant	Morocco	10.25642/IPK/GBIS/238318	right cluster, Fig. 2d
MED_52			Medicago minima (L.) Bartal. var. minima	Medicago minima	Spirocarpos Ser.	unknown	not available	10.25642/IPK/GBIS/64481	central cluster, Fig. 2e
MED_520			Medicago polymorpha L. var. polymorpha	Medicago polymorpha	Spirocarpos Ser.	wildplant	Morocco	10.25642/IPK/GBIS/228735	right cluster, Fig. 2d
MED_521			Medicago polymorpha L. var. polymorpha	Medicago polymorpha	Spirocarpos Ser.	wildplant	Morocco	10.25642/IPK/GBIS/228710	right cluster, Fig. 2d
MED_522			Medicago polymorpha L. var. polymorpha	Medicago polymorpha	Spirocarpos Ser.	wildplant	Morocco	10.25642/IPK/GBIS/234041	right cluster, Fig. 2d
MED_523			Medicago polymorpha L. var. polymorpha	Medicago polymorpha	Spirocarpos Ser.	wildplant	Morocco	10.25642/IPK/GBIS/232082	right cluster, Fig. 2d
MED_524			Medicago polymorpha L. var. polymorpha	Medicago polymorpha	Spirocarpos Ser.	wildplant	Morocco	10.25642/IPK/GBIS/238315	right cluster, Fig. 2d
MED_525			Medicago polymorpha L. var. polymorpha	Medicago polymorpha	Spirocarpos Ser.	wildplant	Morocco	10.25642/IPK/GBIS/257679	right cluster, Fig. 2d
MED_526			Medicago polymorpha L. var. polymorpha	Medicago polymorpha	Spirocarpos Ser.	wildplant	Morocco	10.25642/IPK/GBIS/238388	right cluster, Fig. 2d
MED_527			Medicago polymorpha L. var. polymorpha	Medicago polymorpha	Spirocarpos Ser.	wildplant	Morocco	10.25642/IPK/GBIS/223224	right cluster, Fig. 2d
MED_528			Medicago polymorpha L. var. polymorpha	Medicago polymorpha	Spirocarpos Ser.	wildplant	Morocco	10.25642/IPK/GBIS/258048	right cluster, Fig. 2d
MED_529			Medicago polymorpha L. var. polymorpha	Medicago polymorpha	Spirocarpos Ser.	wildplant	Morocco	10.25642/IPK/GBIS/238274	right cluster, Fig. 2d
MED_53			Medicago minima (L.) Bartal. var. minima	Medicago minima	Spirocarpos Ser.	unknown	not available	10.25642/IPK/GBIS/64482	central cluster, Fig. 2e
MED_530			Medicago polymorpha L. var. polymorpha	Medicago polymorpha	Spirocarpos Ser.	wildplant	Morocco	10.25642/IPK/GBIS/223158	right cluster, Fig. 2d
MED_531			Medicago polymorpha L. var. polymorpha	Medicago polymorpha	Spirocarpos Ser.	wildplant	Morocco	10.25642/IPK/GBIS/243182	right cluster, Fig. 2d
MED_532			Medicago polymorpha L. var. polymorpha	Medicago polymorpha	Spirocarpos Ser.	wildplant	Morocco	10.25642/IPK/GBIS/245846	right cluster, Fig. 2d
MED_533			Medicago polymorpha L. var. polymorpha	Medicago polymorpha	Spirocarpos Ser.	wildplant	Morocco	10.25642/IPK/GBIS/245823	right cluster, Fig. 2d
MED_534			Medicago polymorpha L. var. polymorpha	Medicago polymorpha	Spirocarpos Ser.	wildplant	Morocco	10.25642/IPK/GBIS/229199	right cluster, Fig. 2d
MED_535			Medicago polymorpha L. var. polymorpha	Medicago polymorpha	Spirocarpos Ser.	wildplant	Morocco	10.25642/IPK/GBIS/245477	right cluster, Fig. 2d
MED_536			Medicago polymorpha L. var. polymorpha	Medicago polymorpha	Spirocarpos Ser.	wildplant	Morocco	10.25642/IPK/GBIS/242293	right cluster, Fig. 2d
MED_537			Medicago polymorpha L. var. polymorpha	Medicago polymorpha	Spirocarpos Ser.	wildplant	Morocco	10.25642/IPK/GBIS/223675	right cluster, Fig. 2d
MED_538			Medicago polymorpha L. var. polymorpha	Medicago polymorpha	Spirocarpos Ser.	wildplant	Morocco	10.25642/IPK/GBIS/223976	right cluster, Fig. 2d
MED_539			Medicago polymorpha L. var. polymorpha	Medicago polymorpha	Spirocarpos Ser.	wildplant	Morocco	10.25642/IPK/GBIS/223202	right cluster, Fig. 2d
MED_54			Medicago rugosa Desr.	Medicago rugosa	Spirocarpos Ser.	unknown	not available	10.25642/IPK/GBIS/64483	central cluster, Fig. 2e
MED_540			Medicago polymorpha L. var. polymorpha	Medicago polymorpha	Spirocarpos Ser.	wildplant	Morocco	10.25642/IPK/GBIS/245536	right cluster, Fig. 2d
MED_542			Medicago polymorpha L. var. polymorpha	Medicago polymorpha	Spirocarpos Ser.	wildplant	Morocco	10.25642/IPK/GBIS/245394	right cluster, Fig. 2d
MED_543			Medicago polymorpha L. var. polymorpha	Medicago polymorpha	Spirocarpos Ser.	wildplant	Morocco	10.25642/IPK/GBIS/257662	right cluster, Fig. 2d
MED_544			Medicago polymorpha L. var. polymorpha	Medicago polymorpha	Spirocarpos Ser.	wildplant	Morocco	10.25642/IPK/GBIS/245807	right cluster, Fig. 2d
MED_545			Medicago polymorpha L. var. polymorpha	Medicago polymorpha	Spirocarpos Ser.	wildplant	Morocco	10.25642/IPK/GBIS/223152	right cluster, Fig. 2d
MED_546			Medicago polymorpha L. var. polymorpha	Medicago polymorpha	Spirocarpos Ser.	wildplant	Morocco	10.25642/IPK/GBIS/245794	right cluster, Fig. 2d
MED_547			Medicago polymorpha L. var. polymorpha	Medicago polymorpha	Spirocarpos Ser.	wildplant	Morocco	10.25642/IPK/GBIS/232160	right cluster, Fig. 2d
MED_548			Medicago polymorpha L. var. polymorpha	Medicago polymorpha	Spirocarpos Ser.	wildplant	Morocco	10.25642/IPK/GBIS/223967	right cluster, Fig. 2d
MED_549			Medicago polymorpha L. var. polymorpha	Medicago polymorpha	Spirocarpos Ser.	wildplant	Morocco	10.25642/IPK/GBIS/228792	right cluster, Fig. 2d
MED_55			Medicago arabica (L.) Huds.	Medicago arabica	Spirocarpos Ser.	unknown	not available	10.25642/IPK/GBIS/64484	central cluster, Fig. 2e
MED_550			Medicago polymorpha L. var. polymorpha	Medicago polymorpha	Spirocarpos Ser.	wildplant	Morocco	10.25642/IPK/GBIS/245470	right cluster, Fig. 2d
MED_551			Medicago sp.	Medicago polymorpha	Spirocarpos Ser.	wildplant	Morocco	10.25642/IPK/GBIS/245465	right cluster, Fig. 2d
MED_552			Medicago polymorpha L.	Medicago polymorpha	Spirocarpos Ser.	wildplant	Morocco	10.25642/IPK/GBIS/228731	right cluster, Fig. 2d
MED_553			Medicago sp.	Medicago polymorpha	Spirocarpos Ser.	wildplant	Morocco	10.25642/IPK/GBIS/245835	right cluster, Fig. 2d
MED_554			Medicago polymorpha L. var. polymorpha	Medicago polymorpha	Spirocarpos Ser.	wildplant	Morocco	10.25642/IPK/GBIS/245817	right cluster, Fig. 2d
MED_555			Medicago sp.	Medicago polymorpha	Spirocarpos Ser.	wildplant	Morocco	10.25642/IPK/GBIS/245417	right cluster, Fig. 2d
MED_556			Medicago polymorpha L. var. vulgaris (Benth.) Shin.	Medicago polymorpha	Spirocarpos Ser.	wildplant	Morocco	10.25642/IPK/GBIS/238294	right cluster, Fig. 2d
MED_557			Medicago polymorpha L. var. polymorpha	Medicago polymorpha	Spirocarpos Ser.	wildplant	Morocco	10.25642/IPK/GBIS/228691	right cluster, Fig. 2d
MED_558			Medicago polymorpha L. var. polymorpha	Medicago polymorpha	Spirocarpos Ser.	wildplant	Morocco	10.25642/IPK/GBIS/245446	right cluster, Fig. 2d
MED_559			Medicago polymorpha L. var. vulgaris (Benth.) Shin.	Medicago polymorpha	Spirocarpos Ser.	wildplant	Morocco	10.25642/IPK/GBIS/232100	right cluster, Fig. 2d
MED_56			Medicago arabica (L.) Huds.	Medicago arabica	Spirocarpos Ser.	unknown	not available	10.25642/IPK/GBIS/64485	central cluster, Fig. 2e
MED_561			Medicago polymorpha L. var. polymorpha	Medicago polymorpha	Spirocarpos Ser.	wildplant	Morocco	10.25642/IPK/GBIS/238287	right cluster, Fig. 2d
MED_562			Medicago polymorpha L. var. polymorpha	Medicago polymorpha	Spirocarpos Ser.	wildplant	Morocco	10.25642/IPK/GBIS/223999	right cluster, Fig. 2d
MED_563			Medicago polymorpha L. var. polymorpha	Medicago polymorpha	Spirocarpos Ser.	wildplant	Morocco	10.25642/IPK/GBIS/257628	right cluster, Fig. 2d
MED_564			Medicago polymorpha L. var. polymorpha	Medicago polymorpha	Spirocarpos Ser.	wildplant	Morocco	10.25642/IPK/GBIS/228657	right cluster, Fig. 2d
MED_565			Medicago polymorpha L. var. polymorpha	Medicago polymorpha	Spirocarpos Ser.	wildplant	Morocco	10.25642/IPK/GBIS/258038	right cluster, Fig. 2d
MED_566			Medicago polymorpha L. var. polymorpha	Medicago polymorpha	Spirocarpos Ser.	wildplant	Morocco	10.25642/IPK/GBIS/234057	right cluster, Fig. 2d
MED_567			Medicago polymorpha L. var. polymorpha	Medicago polymorpha	Spirocarpos Ser.	wildplant	Morocco	10.25642/IPK/GBIS/223989	right cluster, Fig. 2d
MED_569			Medicago polymorpha L. var. polymorpha	Medicago polymorpha	Spirocarpos Ser.	wildplant	Morocco	10.25642/IPK/GBIS/238281	right cluster, Fig. 2d
MED_57			Medicago ciliaris (L.) All.	Medicago ciliaris	Spirocarpos Ser.	unknown	not available	10.25642/IPK/GBIS/64486	central cluster, Fig. 2e
MED_570			Medicago polymorpha L. var. polymorpha	Medicago polymorpha	Spirocarpos Ser.	wildplant	Morocco	10.25642/IPK/GBIS/228680	right cluster, Fig. 2d
MED_571			Medicago polymorpha L. var. polymorpha	Medicago polymorpha	Spirocarpos Ser.	wildplant	Morocco	10.25642/IPK/GBIS/223623	right cluster, Fig. 2d
MED_572			Medicago polymorpha L. var. polymorpha	Medicago polymorpha	Spirocarpos Ser.	wildplant	Morocco	10.25642/IPK/GBIS/243164	right cluster, Fig. 2d
MED_573			Medicago polymorpha L. var. polymorpha	Medicago polymorpha	Spirocarpos Ser.	wildplant	Morocco	10.25642/IPK/GBIS/232123	right cluster, Fig. 2d
MED_574			Medicago polymorpha L.	Medicago polymorpha	Spirocarpos Ser.	wildplant	Morocco	10.25642/IPK/GBIS/238283	right cluster, Fig. 2d
MED_575			Medicago polymorpha L. var. polymorpha	Medicago polymorpha	Spirocarpos Ser.	wildplant	Morocco	10.25642/IPK/GBIS/259127	right cluster, Fig. 2d
MED_576			Medicago polymorpha L. var. polymorpha	Medicago polymorpha	Spirocarpos Ser.	wildplant	Morocco	10.25642/IPK/GBIS/257634	right cluster, Fig. 2d
MED_577			Medicago sp.	Medicago polymorpha	Spirocarpos Ser.	wildplant	Morocco	10.25642/IPK/GBIS/229173	right cluster, Fig. 2d
MED_578			Medicago sp.	Medicago polymorpha	Spirocarpos Ser.	wildplant	Morocco	10.25642/IPK/GBIS/238284	right cluster, Fig. 2d
MED_579			Medicago sp.	Medicago polymorpha	Spirocarpos Ser.	wildplant	Morocco	10.25642/IPK/GBIS/245836	right cluster, Fig. 2d
MED_580			Medicago sp.	Medicago polymorpha	Spirocarpos Ser.	wildplant	Morocco	10.25642/IPK/GBIS/245436	right cluster, Fig. 2d
MED_581			Medicago polymorpha L. var. polymorpha	Medicago polymorpha	Spirocarpos Ser.	wildplant	Morocco	10.25642/IPK/GBIS/228664	right cluster, Fig. 2d
MED_582			Medicago sp.	Medicago polymorpha	Spirocarpos Ser.	wildplant	Morocco	not available	right cluster, Fig. 2d
MED_583			Medicago polymorpha L. var. polymorpha	Medicago polymorpha	Spirocarpos Ser.	wildplant	Morocco	10.25642/IPK/GBIS/243193	right cluster, Fig. 2d
MED_584			Medicago truncatula Gaertn. var. tricycla (Nègre) Heyn	Medicago truncatula	Spirocarpos Ser.	wildplant	Morocco	10.25642/IPK/GBIS/258082	top cluster, Fig. 2c
MED_585			Medicago truncatula Gaertn. var. truncatula	Medicago truncatula	Spirocarpos Ser.	wildplant	Morocco	10.25642/IPK/GBIS/247509	top cluster, Fig. 2c
MED_586			Medicago truncatula Gaertn. var. longeaculeata Urb.	Medicago truncatula	Spirocarpos Ser.	wildplant	Morocco	10.25642/IPK/GBIS/258088	top cluster, Fig. 2c
MED_587			Medicago tornata	Medicago tornata	Spirocarpos Ser.	wildplant	Morocco	10.25642/IPK/GBIS/258129	top cluster, Fig. 2c
MED_588			Medicago sp.	Medicago tornata	Spirocarpos Ser.	wildplant	Morocco	10.25642/IPK/GBIS/237444	top cluster, Fig. 2c
MED_589			Medicago truncatula Gaertn. var. longeaculeata Urb.	Medicago truncatula	Spirocarpos Ser.	wildplant	Morocco	10.25642/IPK/GBIS/223191	top cluster, Fig. 2c
MED_590			Medicago truncatula Gaertn. var. tricycla (Nègre) Heyn	Medicago truncatula	Spirocarpos Ser.	wildplant	Morocco	10.25642/IPK/GBIS/258136	top cluster, Fig. 2c
MED_591			Medicago sp.	Medicago truncatula	Spirocarpos Ser.	wildplant	Morocco	10.25642/IPK/GBIS/258058	top cluster, Fig. 2c
MED_592			Medicago truncatula Gaertn. var. truncatula	Medicago truncatula	Spirocarpos Ser.	wildplant	Morocco	10.25642/IPK/GBIS/238395	top cluster, Fig. 2c
MED_593			Medicago sp.	Medicago sp.	Spirocarpos Ser.	wildplant	Morocco	10.25642/IPK/GBIS/259165	top cluster, Fig. 2c
MED_594			Medicago sp.	Medicago truncatula	Spirocarpos Ser.	wildplant	Morocco	10.25642/IPK/GBIS/228803	top cluster, Fig. 2c
MED_595			Medicago truncatula Gaertn.	Medicago truncatula	Spirocarpos Ser.	wildplant	Morocco	10.25642/IPK/GBIS/228810	top cluster, Fig. 2c
MED_596			Medicago sp.	Medicago truncatula	Spirocarpos Ser.	wildplant	Morocco	10.25642/IPK/GBIS/245550	top cluster, Fig. 2c
MED_597			Medicago truncatula Gaertn.	Medicago truncatula	Spirocarpos Ser.	wildplant	Morocco	10.25642/IPK/GBIS/249163	top cluster, Fig. 2c
MED_598			Medicago sp.	Medicago truncatula	Spirocarpos Ser.	wildplant	Morocco	10.25642/IPK/GBIS/245897	top cluster, Fig. 2c
MED_599			Medicago sp.	Medicago truncatula	Spirocarpos Ser.	wildplant	Morocco	10.25642/IPK/GBIS/249181	top cluster, Fig. 2c
MED_60			Medicago intertexta (L.) Mill. var. intertexta	Medicago intertexta	Spirocarpos Ser.	unknown	Portugal	10.25642/IPK/GBIS/64487	central cluster, Fig. 2e
MED_600			Medicago truncatula Gaertn.	Medicago truncatula	Spirocarpos Ser.	wildplant	Morocco	10.25642/IPK/GBIS/238371	top cluster, Fig. 2c
MED_601			Medicago truncatula Gaertn. var. tricycla (Nègre) Heyn	Medicago truncatula	Spirocarpos Ser.	wildplant	Morocco	10.25642/IPK/GBIS/243317	top cluster, Fig. 2c
MED_602			Medicago sp.	Medicago truncatula	Spirocarpos Ser.	wildplant	Morocco	10.25642/IPK/GBIS/237420	top cluster, Fig. 2c
MED_603			Medicago sp.	Medicago truncatula	Spirocarpos Ser.	wildplant	Morocco	10.25642/IPK/GBIS/245903	top cluster, Fig. 2c
MED_604			Medicago truncatula Gaertn.	Medicago truncatula	Spirocarpos Ser.	wildplant	Morocco	10.25642/IPK/GBIS/237454	top cluster, Fig. 2c
MED_605			Medicago sp.	Medicago truncatula	Spirocarpos Ser.	wildplant	Morocco	not available	top cluster, Fig. 2c
MED_606			Medicago sp.	Medicago truncatula	Spirocarpos Ser.	wildplant	Morocco	10.25642/IPK/GBIS/232179	top cluster, Fig. 2c
MED_607			Medicago sp.	Medicago truncatula	Spirocarpos Ser.	wildplant	Morocco	10.25642/IPK/GBIS/243326	top cluster, Fig. 2c
MED_608			Medicago truncatula Gaertn. var. longeaculeata Urb.	Medicago truncatula	Spirocarpos Ser.	wildplant	Morocco	10.25642/IPK/GBIS/258111	top cluster, Fig. 2c
MED_609			Medicago sp.	Medicago truncatula	Spirocarpos Ser.	wildplant	Morocco	10.25642/IPK/GBIS/234111	top cluster, Fig. 2c
MED_610			Medicago truncatula Gaertn. var. truncatula	Medicago truncatula	Spirocarpos Ser.	wildplant	Morocco	10.25642/IPK/GBIS/223165	top cluster, Fig. 2c
MED_611			Medicago sp.	Medicago truncatula	Spirocarpos Ser.	wildplant	Morocco	not available	top cluster, Fig. 2c
MED_612			Medicago sp.	Medicago truncatula	Spirocarpos Ser.	wildplant	Morocco	10.25642/IPK/GBIS/237451	top cluster, Fig. 2c
MED_613			Medicago sp.	Medicago truncatula	Spirocarpos Ser.	wildplant	Morocco	10.25642/IPK/GBIS/243245	top cluster, Fig. 2c
MED_614			Medicago truncatula Gaertn. var. tricycla (Nègre) Heyn	Medicago truncatula	Spirocarpos Ser.	wildplant	Morocco	10.25642/IPK/GBIS/258057	top cluster, Fig. 2c
MED_615			Medicago truncatula Gaertn. var. longeaculeata Urb.	Medicago truncatula	Spirocarpos Ser.	wildplant	Morocco	10.25642/IPK/GBIS/238402	top cluster, Fig. 2c
MED_616			Medicago tornata (L.) Mill. var. tornata	Medicago tornata	Spirocarpos Ser.	wildplant	Morocco	10.25642/IPK/GBIS/228805	top cluster, Fig. 2c
MED_617			Medicago sp.	Medicago tornata	Spirocarpos Ser.	wildplant	Morocco	10.25642/IPK/GBIS/247510	top cluster, Fig. 2c
MED_618			Medicago tornata (L.) Mill. var. tornata	Medicago tornata	Spirocarpos Ser.	wildplant	Morocco	10.25642/IPK/GBIS/243289	top cluster, Fig. 2c
MED_619			Medicago sp.	Medicago tornata	Spirocarpos Ser.	wildplant	Morocco	10.25642/IPK/GBIS/245913	top cluster, Fig. 2c
MED_62			Medicago laciniata (L.) Mill. var. laciniata	Medicago laciniata	Spirocarpos Ser.	unknown	Morocco	10.25642/IPK/GBIS/64488	central cluster, Fig. 2e
MED_620			Medicago tornata (L.) Mill. var. spinulosa (Moris) Heyn	Medicago tornata	Spirocarpos Ser.	wildplant	Morocco	10.25642/IPK/GBIS/246094	top cluster, Fig. 2c
MED_621			Medicago sp.	Medicago tornata	Spirocarpos Ser.	wildplant	Morocco	10.25642/IPK/GBIS/232244	top cluster, Fig. 2c
MED_622			Medicago sp.	Medicago tornata	Spirocarpos Ser.	wildplant	Morocco	10.25642/IPK/GBIS/243272	top cluster, Fig. 2c
MED_623			Medicago sp.	Medicago tornata	Spirocarpos Ser.	wildplant	Morocco	10.25642/IPK/GBIS/245912	top cluster, Fig. 2c
MED_624			Medicago sp.	Medicago tornata	Spirocarpos Ser.	wildplant	Morocco	10.25642/IPK/GBIS/243340	top cluster, Fig. 2c
MED_625			Medicago sp.	Medicago tornata	Spirocarpos Ser.	wildplant	Morocco	10.25642/IPK/GBIS/253448	top cluster, Fig. 2c
MED_626			Medicago sp.	Medicago polymorpha	Spirocarpos Ser.	wildplant	Morocco	10.25642/IPK/GBIS/247522	right cluster, Fig. 2d
MED_627			Medicago sp.	Medicago truncatula	Spirocarpos Ser.	wildplant	Morocco	10.25642/IPK/GBIS/232195	top cluster, Fig. 2c
MED_628			Medicago tornata (L.) Mill. var. spinulosa (Moris) Heyn	Medicago tornata	Spirocarpos Ser.	wildplant	Morocco	10.25642/IPK/GBIS/238443	top cluster, Fig. 2c
MED_629			Medicago tornata (L.) Mill. var. spinulosa (Moris) Heyn	Medicago tornata	Spirocarpos Ser.	wildplant	Morocco	10.25642/IPK/GBIS/232277	top cluster, Fig. 2c
MED_63			Medicago rigidula (L.) All. var. rigidula	Medicago rigidula	Spirocarpos Ser.	unknown	not available	10.25642/IPK/GBIS/64489	central cluster, Fig. 2e
MED_630			Medicago sp.	Medicago truncatula	Spirocarpos Ser.	wildplant	Morocco	10.25642/IPK/GBIS/223205	top cluster, Fig. 2c
MED_631			Medicago sp.	Medicago tornata	Spirocarpos Ser.	wildplant	Morocco	10.25642/IPK/GBIS/232250	top cluster, Fig. 2c
MED_632			Medicago sp.	Medicago tornata	Spirocarpos Ser.	wildplant	Morocco	10.25642/IPK/GBIS/249155	top cluster, Fig. 2c
MED_633			Medicago sp.	Medicago tornata	Spirocarpos Ser.	wildplant	Morocco	10.25642/IPK/GBIS/223183	top cluster, Fig. 2c
MED_634			Medicago sp.	Medicago tornata	Spirocarpos Ser.	wildplant	Morocco	10.25642/IPK/GBIS/229205	top cluster, Fig. 2c
MED_635			Medicago sp.	Medicago tornata	Spirocarpos Ser.	wildplant	Morocco	10.25642/IPK/GBIS/232249	top cluster, Fig. 2c
MED_636			Medicago sp.	Medicago tornata	Spirocarpos Ser.	wildplant	Morocco	10.25642/IPK/GBIS/228753	top cluster, Fig. 2c
MED_637			Medicago sp.	Medicago tornata	Spirocarpos Ser.	wildplant	Morocco	10.25642/IPK/GBIS/223693	top cluster, Fig. 2c
MED_638			Medicago sp.	Medicago tornata	Spirocarpos Ser.	wildplant	Morocco	10.25642/IPK/GBIS/258109	top cluster, Fig. 2c
MED_639			Medicago tornata (L.) Mill. var. spinulosa (Moris) Heyn	Medicago tornata	Spirocarpos Ser.	wildplant	Morocco	10.25642/IPK/GBIS/232265	top cluster, Fig. 2c
MED_640			Medicago tornata (L.) Mill. var. spinulosa (Moris) Heyn	Medicago tornata	Spirocarpos Ser.	wildplant	Morocco	10.25642/IPK/GBIS/243240	top cluster, Fig. 2c
MED_641			Medicago sp.	Medicago tornata	Spirocarpos Ser.	wildplant	Morocco	10.25642/IPK/GBIS/246115	top cluster, Fig. 2c
MED_642			Medicago sp.	Medicago tornata	Spirocarpos Ser.	wildplant	Morocco	10.25642/IPK/GBIS/237427	top cluster, Fig. 2c
MED_643			Medicago sp.	Medicago tornata	Spirocarpos Ser.	wildplant	Morocco	10.25642/IPK/GBIS/238362	top cluster, Fig. 2c
MED_644			Medicago sp.	Medicago tornata	Spirocarpos Ser.	wildplant	Morocco	10.25642/IPK/GBIS/246113	top cluster, Fig. 2c
MED_645			Medicago sp.	Medicago truncatula	Spirocarpos Ser.	wildplant	Morocco	10.25642/IPK/GBIS/245893	top cluster, Fig. 2c
MED_646			Medicago sp.	Medicago tornata	Spirocarpos Ser.	wildplant	Morocco	10.25642/IPK/GBIS/247483	top cluster, Fig. 2c
MED_647			Medicago sp.	Medicago tornata	Spirocarpos Ser.	wildplant	Morocco	10.25642/IPK/GBIS/228023	top cluster, Fig. 2c
MED_648			Medicago tornata (L.) Mill. var. spinulosa (Moris) Heyn	Medicago tornata	Spirocarpos Ser.	wildplant	Morocco	10.25642/IPK/GBIS/223167	top cluster, Fig. 2c
MED_649			Medicago sp.	Medicago tornata	Spirocarpos Ser.	wildplant	Morocco	10.25642/IPK/GBIS/237414	top cluster, Fig. 2c
MED_650			Medicago sp.	Medicago tornata	Spirocarpos Ser.	wildplant	Morocco	10.25642/IPK/GBIS/228782	top cluster, Fig. 2c
MED_651			Medicago tornata (L.) Mill. var. spinulosa (Moris) Heyn	Medicago tornata	Spirocarpos Ser.	wildplant	Morocco	10.25642/IPK/GBIS/229220	top cluster, Fig. 2c
MED_652			Medicago sp.	Medicago tornata	Spirocarpos Ser.	wildplant	Morocco	10.25642/IPK/GBIS/234099	top cluster, Fig. 2c
MED_653			Medicago tornata (L.) Mill.	Medicago tornata	Spirocarpos Ser.	wildplant	Morocco	10.25642/IPK/GBIS/243291	top cluster, Fig. 2c
MED_654			Medicago tornata (L.) Mill. var. spinulosa (Moris) Heyn	Medicago truncatula	Spirocarpos Ser.	wildplant	Morocco	10.25642/IPK/GBIS/232170	top cluster, Fig. 2c
MED_655			Medicago tornata (L.) Mill. var. spinulosa (Moris) Heyn	Medicago tornata	Spirocarpos Ser.	wildplant	Morocco	10.25642/IPK/GBIS/245898	top cluster, Fig. 2c
MED_656			Medicago tornata (L.) Mill. var. spinulosa (Moris) Heyn	Medicago tornata	Spirocarpos Ser.	wildplant	Morocco	10.25642/IPK/GBIS/249206	top cluster, Fig. 2c
MED_657			Medicago sp.	Medicago tornata	Spirocarpos Ser.	wildplant	Morocco	10.25642/IPK/GBIS/228836	top cluster, Fig. 2c
MED_658			Medicago sp.	Medicago tornata	Spirocarpos Ser.	wildplant	Morocco	10.25642/IPK/GBIS/259163	top cluster, Fig. 2c
MED_659			Medicago sp.	Medicago tornata	Spirocarpos Ser.	wildplant	Morocco	10.25642/IPK/GBIS/238359	top cluster, Fig. 2c
MED_66			Medicago coronata (L.) Bartal.	Medicago coronata	Spirocarpos Ser.	unknown	Bulgaria	10.25642/IPK/GBIS/64490	central cluster, Fig. 2e
MED_660			Medicago sp.	Medicago murex	Spirocarpos Ser.	wildplant	Morocco	10.25642/IPK/GBIS/243062	right cluster, Fig. 2d
MED_661			Medicago sp.	Medicago murex	Spirocarpos Ser.	wildplant	Morocco	10.25642/IPK/GBIS/253390	right cluster, Fig. 2d
MED_662			Medicago murex Willd. var. murex	Medicago murex	Spirocarpos Ser.	wildplant	Morocco	10.25642/IPK/GBIS/245739	right cluster, Fig. 2d
MED_663			Medicago sp.	Medicago murex	Spirocarpos Ser.	wildplant	Morocco	10.25642/IPK/GBIS/244797	right cluster, Fig. 2d
MED_664			Medicago murex Willd. var. murex	Medicago murex	Spirocarpos Ser.	wildplant	Morocco	10.25642/IPK/GBIS/238151	right cluster, Fig. 2d
MED_665			Medicago sp.	Medicago murex	Spirocarpos Ser.	wildplant	Morocco	10.25642/IPK/GBIS/257677	right cluster, Fig. 2d
MED_666			Medicago sp.	Medicago murex	Spirocarpos Ser.	wildplant	Morocco	10.25642/IPK/GBIS/223870	right cluster, Fig. 2d
MED_667			Medicago sp.	Medicago murex	Spirocarpos Ser.	wildplant	Morocco	10.25642/IPK/GBIS/238297	right cluster, Fig. 2d
MED_668			Medicago sp.	Medicago murex	Spirocarpos Ser.	wildplant	Morocco	10.25642/IPK/GBIS/246935	right cluster, Fig. 2d
MED_669			Medicago sp.	Medicago murex	Spirocarpos Ser.	wildplant	Morocco	10.25642/IPK/GBIS/245212	right cluster, Fig. 2d
MED_670			Medicago murex Willd. var. murex	Medicago murex	Spirocarpos Ser.	wildplant	Morocco	10.25642/IPK/GBIS/223873	right cluster, Fig. 2d
MED_671			Medicago sp.	Medicago murex	Spirocarpos Ser.	wildplant	Morocco	10.25642/IPK/GBIS/244805	right cluster, Fig. 2d
MED_672			Medicago sp.	Medicago murex	Spirocarpos Ser.	wildplant	Morocco	10.25642/IPK/GBIS/253384	right cluster, Fig. 2d
MED_673			Medicago murex Willd. var. murex	Medicago murex	Spirocarpos Ser.	wildplant	Morocco	10.25642/IPK/GBIS/237343	right cluster, Fig. 2d
MED_674			Medicago murex Willd. var. murex	Medicago murex	Spirocarpos Ser.	wildplant	Morocco	10.25642/IPK/GBIS/245450	right cluster, Fig. 2d
MED_675			Medicago sp.	Medicago murex	Spirocarpos Ser.	wildplant	Morocco	10.25642/IPK/GBIS/232000	right cluster, Fig. 2d
MED_676			Medicago sp.	Medicago murex	Spirocarpos Ser.	wildplant	Morocco	10.25642/IPK/GBIS/245197	right cluster, Fig. 2d
MED_677			Medicago sp.	Medicago polymorpha	Spirocarpos Ser.	wildplant	Morocco	10.25642/IPK/GBIS/228540	right cluster, Fig. 2d
MED_678			Medicago sp.	Medicago murex	Spirocarpos Ser.	wildplant	Morocco	10.25642/IPK/GBIS/244811	right cluster, Fig. 2d
MED_679			Medicago aculeata Willd.	Medicago doliata	Spirocarpos Ser.	wildplant	Morocco	10.25642/IPK/GBIS/257526	top cluster, Fig. 2c
MED_68			Medicago polymorpha L. var. vulgaris (Benth.) Shin.	Medicago polymorpha	Spirocarpos Ser.	unknown	not available	10.25642/IPK/GBIS/64491	right cluster, Fig. 2d
MED_680			Medicago minima (L.) Bartal. var. minima	Medicago minima	Spirocarpos Ser.	wildplant	Morocco	10.25642/IPK/GBIS/257602	central cluster, Fig. 2e
MED_681			Medicago lupulina L. var. lupulina	Medicago lupulina	Spirocarpos Ser.	cultivar	Denmark	10.25642/IPK/GBIS/232072	central cluster, Fig. 2e
MED_683			Medicago arabica (L.) Huds.	Medicago arabica	Spirocarpos Ser.	unknown	France	10.25642/IPK/GBIS/1476717	central cluster, Fig. 2e
MED_684			Medicago rigidula (L.) All. var. agrestis (Ten.) Burnat	Medicago rigidula	Spirocarpos Ser.	wildplant	Tajikistan	10.25642/IPK/GBIS/64286	central cluster, Fig. 2e
MED_687			Medicago falcata L.	Medicago falcata	Medicago	unknown	not available	10.25642/IPK/GBIS/94668	left cluster, Fig. 2a
MED_688			Medicago arabica (L.) Huds.	Medicago arabica	Spirocarpos Ser.	unknown	Spain	10.25642/IPK/GBIS/1548415	central cluster, Fig. 2e
MED_689			Medicago arabica (L.) Huds.	Medicago arabica	Spirocarpos Ser.	unknown	Spain	10.25642/IPK/GBIS/1548424	central cluster, Fig. 2e
MED_690			Medicago tornata (L.) Mill. var. rugulosa (Sér.) Heyn	Medicago tornata	Spirocarpos Ser.	cultivar	Australia	10.25642/IPK/GBIS/94666	top cluster, Fig. 2c
MED_691			Medicago falcata L.	Medicago falcata	Medicago	cultivar	Canada	10.25642/IPK/GBIS/300248	left cluster, Fig. 2a
MED_692			Medicago lupulina L. var. lupulina	Medicago lupulina	Spirocarpos Ser.	cultivar	Denmark	10.25642/IPK/GBIS/94672	central cluster, Fig. 2e
MED_693			Medicago falcata L.	Medicago falcata	Medicago	cultivar	Romania	10.25642/IPK/GBIS/300316	left cluster, Fig. 2a
MED_694			Medicago sp.	Medicago tornata	Spirocarpos Ser.	wildplant	Morocco	10.25642/IPK/GBIS/2290521	top cluster, Fig. 2c
MED_696			Medicago sp.	Medicago polymorpha	Spirocarpos Ser.	wildplant	Morocco	10.25642/IPK/GBIS/2290523	right cluster, Fig. 2d
MED_697			Medicago sp.	Medicago sp.	Spirocarpos Ser.	wildplant	Morocco	10.25642/IPK/GBIS/2290524	central cluster, Fig. 2e
MED_698			Medicago sp.	Medicago tornata	Spirocarpos Ser.	wildplant	Morocco	10.25642/IPK/GBIS/2290525	top cluster, Fig. 2c
MED_699			Medicago sp.	Medicago polymorpha	Spirocarpos Ser.	wildplant	Morocco	10.25642/IPK/GBIS/2290526	right cluster, Fig. 2d
MED_7			Medicago orbicularis (L.) Bartal.	Medicago orbicularis	Orbiculares Urb.	unknown	Greece	10.25642/IPK/GBIS/64457	central cluster, Fig. 2e
MED_70			Medicago polymorpha L. var. polymorpha	Medicago polymorpha	Spirocarpos Ser.	unknown	not available	10.25642/IPK/GBIS/64492	right cluster, Fig. 2d
MED_700			Medicago sp.	Medicago polymorpha	Spirocarpos Ser.	wildplant	Morocco	10.25642/IPK/GBIS/2290527	right cluster, Fig. 2d
MED_701			Medicago sp.	Medicago tornata	Spirocarpos Ser.	wildplant	Morocco	10.25642/IPK/GBIS/2290528	top cluster, Fig. 2c
MED_702			Medicago sp.	Medicago polymorpha	Spirocarpos Ser.	wildplant	Morocco	10.25642/IPK/GBIS/2290529	right cluster, Fig. 2d
MED_703			Medicago sp.	Medicago tornata	Spirocarpos Ser.	wildplant	Morocco	10.25642/IPK/GBIS/2290530	top cluster, Fig. 2c
MED_704			Medicago sp.	Medicago tornata	Spirocarpos Ser.	wildplant	Morocco	10.25642/IPK/GBIS/2290531	top cluster, Fig. 2c
MED_705			Medicago sp.	Medicago polymorpha	Spirocarpos Ser.	wildplant	Morocco	10.25642/IPK/GBIS/2290532	right cluster, Fig. 2d
MED_706			Medicago sp.	Medicago tornata	Spirocarpos Ser.	wildplant	Morocco	10.25642/IPK/GBIS/2290533	top cluster, Fig. 2c
MED_707			Medicago sp.	Medicago truncatula	Spirocarpos Ser.	wildplant	Morocco	10.25642/IPK/GBIS/2290534	top cluster, Fig. 2c
MED_708			Medicago sp.	Medicago tornata	Spirocarpos Ser.	wildplant	Morocco	10.25642/IPK/GBIS/2290535	top cluster, Fig. 2c
MED_709			Medicago sp.	Medicago tornata	Spirocarpos Ser.	wildplant	Morocco	10.25642/IPK/GBIS/2290536	top cluster, Fig. 2c
MED_71			Medicago polymorpha L. var. brevispina (Benth.) Heyn	Medicago polymorpha	Spirocarpos Ser.	unknown	not available	10.25642/IPK/GBIS/64493	right cluster, Fig. 2d
MED_710			Medicago sp.	Medicago truncatula	Spirocarpos Ser.	wildplant	Morocco	10.25642/IPK/GBIS/2290537	top cluster, Fig. 2c
MED_711			Medicago doliata Carmign. var. muricata Heyn	Medicago doliata	Spirocarpos Ser.	wildplant	Morocco	10.25642/IPK/GBIS/2290538	top cluster, Fig. 2c
MED_712			Medicago sp.	Medicago tornata	Spirocarpos Ser.	wildplant	Morocco	10.25642/IPK/GBIS/2290539	top cluster, Fig. 2c
MED_713			Medicago sp.	Medicago truncatula	Spirocarpos Ser.	wildplant	Morocco	10.25642/IPK/GBIS/2290540	top cluster, Fig. 2c
MED_714			Medicago polymorpha L. var. polymorpha	Medicago polymorpha	Spirocarpos Ser.	wildplant	Morocco	10.25642/IPK/GBIS/2290541	right cluster, Fig. 2d
MED_715			Medicago tornata (L.) Mill. var. tornata	Medicago tornata	Spirocarpos Ser.	wildplant	Morocco	10.25642/IPK/GBIS/2290542	top cluster, Fig. 2c
MED_716			Medicago tornata (L.) Mill. var. tornata	Medicago tornata	Spirocarpos Ser.	wildplant	Morocco	10.25642/IPK/GBIS/2290543	top cluster, Fig. 2c
MED_717			Medicago sp.	Medicago polymorpha	Spirocarpos Ser.	wildplant	Morocco	10.25642/IPK/GBIS/2290544	right cluster, Fig. 2d
MED_718			Medicago doliata Carmign. var. muricata Heyn	Medicago doliata	Spirocarpos Ser.	wildplant	Morocco	10.25642/IPK/GBIS/2290545	top cluster, Fig. 2c
MED_719			Medicago polymorpha L. var. polymorpha	Medicago polymorpha	Spirocarpos Ser.	wildplant	Morocco	10.25642/IPK/GBIS/2290546	right cluster, Fig. 2d
MED_720			Medicago polymorpha L. var. polymorpha	Medicago polymorpha	Spirocarpos Ser.	wildplant	Morocco	10.25642/IPK/GBIS/2290547	right cluster, Fig. 2d
MED_721			Medicago sp.	Medicago polymorpha	Spirocarpos Ser.	wildplant	Morocco	10.25642/IPK/GBIS/2290548	right cluster, Fig. 2d
MED_722			Medicago polymorpha L. var. polymorpha	Medicago polymorpha	Spirocarpos Ser.	wildplant	Morocco	10.25642/IPK/GBIS/2290549	right cluster, Fig. 2d
MED_723			Medicago polymorpha L. var. polymorpha	Medicago polymorpha	Spirocarpos Ser.	wildplant	Morocco	10.25642/IPK/GBIS/2290550	right cluster, Fig. 2d
MED_724			Medicago sp.	Medicago sp.	Spirocarpos Ser.	wildplant	Morocco	not available	right cluster, Fig. 2d
MED_725			Medicago sp.	Medicago arabica	Spirocarpos Ser.	wildplant	Morocco	10.25642/IPK/GBIS/2290552	central cluster, Fig. 2e
MED_726			Medicago sp.	Medicago polymorpha	Spirocarpos Ser.	wildplant	Morocco	10.25642/IPK/GBIS/2290553	right cluster, Fig. 2d
MED_727			Medicago sp.	Medicago sp.	Spirocarpos Ser.	wildplant	Morocco	10.25642/IPK/GBIS/2290554	right cluster, Fig. 2d
MED_728			Medicago sp.	Medicago polymorpha	Spirocarpos Ser.	wildplant	Morocco	10.25642/IPK/GBIS/2290555	right cluster, Fig. 2d
MED_729			Medicago sp.	Medicago polymorpha	Spirocarpos Ser.	wildplant	Morocco	10.25642/IPK/GBIS/2290556	right cluster, Fig. 2d
MED_73			Medicago polymorpha L. var. vulgaris (Benth.) Shin.	Medicago polymorpha	Spirocarpos Ser.	wildplant	China	10.25642/IPK/GBIS/64494	right cluster, Fig. 2d
MED_730			Medicago polymorpha L.	Medicago polymorpha	Spirocarpos Ser.	wildplant	Morocco	10.25642/IPK/GBIS/2290557	right cluster, Fig. 2d
MED_731			Medicago polymorpha L. var. polymorpha	Medicago polymorpha	Spirocarpos Ser.	wildplant	Morocco	10.25642/IPK/GBIS/2290558	right cluster, Fig. 2d
MED_732			Medicago truncatula Gaertn. var. truncatula	Medicago doliata	Spirocarpos Ser.	wildplant	Morocco	10.25642/IPK/GBIS/2290559	top cluster, Fig. 2c
MED_733			Medicago doliata Carmign. var. muricata Heyn	Medicago doliata	Spirocarpos Ser.	wildplant	Morocco	10.25642/IPK/GBIS/2290560	top cluster, Fig. 2c
MED_734			Medicago doliata Carmign. var. muricata Heyn	Medicago doliata	Spirocarpos Ser.	wildplant	Morocco	10.25642/IPK/GBIS/2290561	top cluster, Fig. 2c
MED_735			Medicago doliata Carmign. var. muricata Heyn	Medicago doliata	Spirocarpos Ser.	wildplant	Morocco	10.25642/IPK/GBIS/2290562	top cluster, Fig. 2c
MED_736			Medicago sp.	Medicago truncatula	Spirocarpos Ser.	wildplant	Morocco	10.25642/IPK/GBIS/2290563	top cluster, Fig. 2c
MED_737			Medicago polymorpha L. var. polymorpha	Medicago polymorpha	Spirocarpos Ser.	wildplant	Morocco	10.25642/IPK/GBIS/2290564	right cluster, Fig. 2d
MED_738			Medicago sp.	Medicago polymorpha	Spirocarpos Ser.	wildplant	Morocco	10.25642/IPK/GBIS/2290394	right cluster, Fig. 2d
MED_739			Medicago sp.	Medicago sp.	Orbiculares Urb.	wildplant	Morocco	10.25642/IPK/GBIS/2290395	central cluster, Fig. 2e
MED_74			Medicago polymorpha L. var. polymorpha	Medicago polymorpha	Spirocarpos Ser.	unknown	not available	10.25642/IPK/GBIS/64495	right cluster, Fig. 2d
MED_740			Medicago truncatula Gaertn. var. truncatula	Medicago truncatula	Spirocarpos Ser.	wildplant	Morocco	10.25642/IPK/GBIS/2290396	top cluster, Fig. 2c
MED_741			Medicago sp.	Medicago polymorpha	Spirocarpos Ser.	wildplant	Morocco	10.25642/IPK/GBIS/2290397	right cluster, Fig. 2d
MED_742			Medicago polymorpha L. var. vulgaris (Benth.) Shin.	Medicago polymorpha	Spirocarpos Ser.	wildplant	Morocco	10.25642/IPK/GBIS/2290398	right cluster, Fig. 2d
MED_743			Medicago sp.	Medicago polymorpha	Spirocarpos Ser.	wildplant	Morocco	10.25642/IPK/GBIS/2290399	right cluster, Fig. 2d
MED_744			Medicago sp.	Medicago polymorpha	Spirocarpos Ser.	wildplant	Morocco	10.25642/IPK/GBIS/2290400	right cluster, Fig. 2d
MED_745			Medicago sp.	Medicago polymorpha	Spirocarpos Ser.	wildplant	Morocco	10.25642/IPK/GBIS/2290401	right cluster, Fig. 2d
MED_746			Medicago sp.	Medicago polymorpha	Spirocarpos Ser.	wildplant	Morocco	10.25642/IPK/GBIS/2290402	right cluster, Fig. 2d
MED_747			Medicago sp.	Medicago polymorpha	Spirocarpos Ser.	wildplant	Morocco	10.25642/IPK/GBIS/2290403	right cluster, Fig. 2d
MED_748			Medicago sp.	Medicago polymorpha	Spirocarpos Ser.	wildplant	Morocco	10.25642/IPK/GBIS/2290404	right cluster, Fig. 2d
MED_749			Medicago sp.	Medicago polymorpha	Spirocarpos Ser.	wildplant	Morocco	10.25642/IPK/GBIS/2290405	right cluster, Fig. 2d
MED_750			Medicago sp.	Medicago tornata	Spirocarpos Ser.	wildplant	Morocco	10.25642/IPK/GBIS/2290406	top cluster, Fig. 2c
MED_751			Medicago sp.	Medicago tornata	Spirocarpos Ser.	wildplant	Morocco	10.25642/IPK/GBIS/2290407	top cluster, Fig. 2c
MED_752			Medicago sp.	Medicago polymorpha	Spirocarpos Ser.	wildplant	Morocco	10.25642/IPK/GBIS/2290408	right cluster, Fig. 2d
MED_753			Medicago sp.	Medicago polymorpha	Spirocarpos Ser.	wildplant	Morocco	10.25642/IPK/GBIS/2290409	right cluster, Fig. 2d
MED_754			Medicago sp.	Medicago tornata	Spirocarpos Ser.	wildplant	Morocco	10.25642/IPK/GBIS/2290410	top cluster, Fig. 2c
MED_755			Medicago sp.	Medicago tornata	Spirocarpos Ser.	wildplant	Morocco	10.25642/IPK/GBIS/2290411	top cluster, Fig. 2c
MED_756			Medicago sp.	Medicago tornata	Spirocarpos Ser.	wildplant	Morocco	10.25642/IPK/GBIS/2290412	top cluster, Fig. 2c
MED_757			Medicago sp.	Medicago tornata	Spirocarpos Ser.	wildplant	Morocco	10.25642/IPK/GBIS/2290413	top cluster, Fig. 2c
MED_758			Medicago sp.	Medicago tornata	Spirocarpos Ser.	wildplant	Morocco	10.25642/IPK/GBIS/2290414	top cluster, Fig. 2c
MED_759			Medicago sp.	Medicago tornata	Spirocarpos Ser.	wildplant	Morocco	10.25642/IPK/GBIS/2290415	top cluster, Fig. 2c
MED_760			Medicago sp.	Medicago polymorpha	Spirocarpos Ser.	wildplant	Morocco	10.25642/IPK/GBIS/2290416	right cluster, Fig. 2d
MED_761			Medicago sp.	Medicago polymorpha	Spirocarpos Ser.	wildplant	Morocco	10.25642/IPK/GBIS/2290417	right cluster, Fig. 2d
MED_762			Medicago sp.	Medicago polymorpha	Spirocarpos Ser.	wildplant	Morocco	not available	right cluster, Fig. 2d
MED_763			Medicago sp.	Medicago polymorpha	Spirocarpos Ser.	wildplant	Morocco	10.25642/IPK/GBIS/2290419	right cluster, Fig. 2d
MED_764			Medicago sp.	Medicago orbicularis	Orbiculares Urb.	wildplant	Morocco	10.25642/IPK/GBIS/2290420	central cluster, Fig. 2e
MED_765			Medicago sp.	Medicago truncatula	Spirocarpos Ser.	wildplant	Morocco	10.25642/IPK/GBIS/2290421	top cluster, Fig. 2c
MED_766			Medicago sp.	Medicago polymorpha	Spirocarpos Ser.	wildplant	Morocco	10.25642/IPK/GBIS/2290422	right cluster, Fig. 2d
MED_767			Medicago sp.	Medicago polymorpha	Spirocarpos Ser.	wildplant	Morocco	10.25642/IPK/GBIS/2290423	right cluster, Fig. 2d
MED_768			Medicago sp.	Medicago polymorpha	Spirocarpos Ser.	wildplant	Morocco	10.25642/IPK/GBIS/2290424	right cluster, Fig. 2d
MED_769			Medicago sp.	Medicago polymorpha	Spirocarpos Ser.	wildplant	Morocco	10.25642/IPK/GBIS/2290425	right cluster, Fig. 2d
MED_77			Medicago polymorpha L. var. polymorpha	Medicago polymorpha	Spirocarpos Ser.	unknown	not available	10.25642/IPK/GBIS/64496	right cluster, Fig. 2d
MED_770			Medicago sp.	Medicago polymorpha	Spirocarpos Ser.	wildplant	Morocco	10.25642/IPK/GBIS/2290426	right cluster, Fig. 2d
MED_771			Medicago sp.	Medicago polymorpha	Spirocarpos Ser.	wildplant	Morocco	10.25642/IPK/GBIS/2290427	right cluster, Fig. 2d
MED_772			Medicago sp.	Medicago truncatula	Spirocarpos Ser.	wildplant	Morocco	10.25642/IPK/GBIS/2290428	top cluster, Fig. 2c
MED_773			Medicago truncatula Gaertn. var. tricycla (Nègre) Heyn	Medicago truncatula	Spirocarpos Ser.	wildplant	Morocco	10.25642/IPK/GBIS/2290429	top cluster, Fig. 2c
MED_774			Medicago doliata Carmign. var. doliata	Medicago doliata	Spirocarpos Ser.	wildplant	Morocco	10.25642/IPK/GBIS/2290430	top cluster, Fig. 2c
MED_775			Medicago sp.	Medicago doliata	Spirocarpos Ser.	wildplant	Morocco	10.25642/IPK/GBIS/2290431	top cluster, Fig. 2c
MED_776			Medicago sp.	Medicago polymorpha	Spirocarpos Ser.	wildplant	Morocco	10.25642/IPK/GBIS/2290432	right cluster, Fig. 2d
MED_777			Medicago sp.	Medicago polymorpha	Spirocarpos Ser.	wildplant	Morocco	10.25642/IPK/GBIS/2290433	right cluster, Fig. 2d
MED_778			Medicago sp.	Medicago polymorpha	Spirocarpos Ser.	wildplant	Morocco	10.25642/IPK/GBIS/2290434	right cluster, Fig. 2d
MED_779			Medicago sp.	Medicago truncatula	Spirocarpos Ser.	wildplant	Morocco	10.25642/IPK/GBIS/2290435	top cluster, Fig. 2c
MED_78			Medicago polymorpha L. var. polymorpha	Medicago polymorpha	Spirocarpos Ser.	wildplant	Italy	10.25642/IPK/GBIS/78562	right cluster, Fig. 2d
MED_780			Medicago sp.	Medicago polymorpha	Spirocarpos Ser.	wildplant	Morocco	not available	right cluster, Fig. 2d
MED_781			Medicago sp.	Medicago polymorpha	Spirocarpos Ser.	wildplant	Morocco	10.25642/IPK/GBIS/2290437	right cluster, Fig. 2d
MED_782			Medicago sp.	Medicago polymorpha	Spirocarpos Ser.	wildplant	Morocco	10.25642/IPK/GBIS/2290438	right cluster, Fig. 2d
MED_783			Medicago sp.	Medicago polymorpha	Spirocarpos Ser.	wildplant	Morocco	10.25642/IPK/GBIS/2290439	right cluster, Fig. 2d
MED_784			Medicago sp.	Medicago polymorpha	Spirocarpos Ser.	wildplant	Morocco	10.25642/IPK/GBIS/2290440	right cluster, Fig. 2d
MED_785			Medicago doliata Carmign. var. muricata Heyn	Medicago doliata	Spirocarpos Ser.	wildplant	Morocco	10.25642/IPK/GBIS/2290441	top cluster, Fig. 2c
MED_787			Medicago sp.	Medicago polymorpha	Spirocarpos Ser.	wildplant	Morocco	10.25642/IPK/GBIS/2290443	right cluster, Fig. 2d
MED_788			Medicago sp.	Medicago polymorpha	Spirocarpos Ser.	wildplant	Morocco	10.25642/IPK/GBIS/2290444	right cluster, Fig. 2d
MED_789			Medicago sp.	Medicago polymorpha	Spirocarpos Ser.	wildplant	Morocco	10.25642/IPK/GBIS/2290445	right cluster, Fig. 2d
MED_79			Medicago polymorpha L. var. polymorpha	Medicago polymorpha	Spirocarpos Ser.	unknown	not available	10.25642/IPK/GBIS/64498	right cluster, Fig. 2d
MED_790			Medicago sp.	Medicago polymorpha	Spirocarpos Ser.	wildplant	Morocco	10.25642/IPK/GBIS/2290446	right cluster, Fig. 2d
MED_791			Medicago sp.	Medicago polymorpha	Spirocarpos Ser.	wildplant	Morocco	10.25642/IPK/GBIS/2290447	right cluster, Fig. 2d
MED_792			Medicago sp.	Medicago truncatula	Spirocarpos Ser.	wildplant	Morocco	10.25642/IPK/GBIS/2290448	top cluster, Fig. 2c
MED_793			Medicago sp.	Medicago polymorpha	Spirocarpos Ser.	wildplant	Morocco	10.25642/IPK/GBIS/2290449	right cluster, Fig. 2d
MED_794			Medicago sp.	Medicago polymorpha	Spirocarpos Ser.	wildplant	Morocco	10.25642/IPK/GBIS/2290450	right cluster, Fig. 2d
MED_795			Medicago sp.	Medicago polymorpha	Spirocarpos Ser.	wildplant	Morocco	10.25642/IPK/GBIS/2290451	right cluster, Fig. 2d
MED_796			Medicago sp.	Medicago polymorpha	Spirocarpos Ser.	wildplant	Morocco	10.25642/IPK/GBIS/2290452	right cluster, Fig. 2d
MED_797			Medicago sp.	Medicago polymorpha	Spirocarpos Ser.	wildplant	Morocco	10.25642/IPK/GBIS/2290453	right cluster, Fig. 2d
MED_798			Medicago sp.	Medicago polymorpha	Spirocarpos Ser.	wildplant	Morocco	10.25642/IPK/GBIS/2290454	right cluster, Fig. 2d
MED_799			Medicago aculeata Willd.	Medicago doliata	Spirocarpos Ser.	wildplant	Morocco	10.25642/IPK/GBIS/2290455	top cluster, Fig. 2c
MED_800			Medicago sp.	Medicago polymorpha	Spirocarpos Ser.	wildplant	Morocco	10.25642/IPK/GBIS/2290456	right cluster, Fig. 2d
MED_801			Medicago sp.	Medicago truncatula	Spirocarpos Ser.	wildplant	Morocco	10.25642/IPK/GBIS/2290457	top cluster, Fig. 2c
MED_802			Medicago sp.	Medicago truncatula	Spirocarpos Ser.	wildplant	Morocco	10.25642/IPK/GBIS/2290458	top cluster, Fig. 2c
MED_803			Medicago sp.	Medicago polymorpha	Spirocarpos Ser.	wildplant	Morocco	10.25642/IPK/GBIS/2290459	right cluster, Fig. 2d
MED_804			Medicago sp.	Medicago polymorpha	Spirocarpos Ser.	wildplant	Morocco	10.25642/IPK/GBIS/2290460	right cluster, Fig. 2d
MED_805			Medicago sp.	Medicago polymorpha	Spirocarpos Ser.	wildplant	Morocco	10.25642/IPK/GBIS/2290461	right cluster, Fig. 2d
MED_806			Medicago sp.	Medicago minima	Spirocarpos Ser.	wildplant	Morocco	10.25642/IPK/GBIS/2290462	central cluster, Fig. 2e
MED_807			Medicago sp.	Medicago polymorpha	Spirocarpos Ser.	wildplant	Morocco	10.25642/IPK/GBIS/2290463	right cluster, Fig. 2d
MED_808			Medicago sp.	Medicago polymorpha	Spirocarpos Ser.	wildplant	Morocco	10.25642/IPK/GBIS/2290464	right cluster, Fig. 2d
MED_809			Medicago sp.	Medicago polymorpha	Spirocarpos Ser.	wildplant	Morocco	10.25642/IPK/GBIS/2290465	right cluster, Fig. 2d
MED_810			Medicago sp.	Medicago polymorpha	Spirocarpos Ser.	wildplant	Morocco	10.25642/IPK/GBIS/2290466	right cluster, Fig. 2d
MED_811			Medicago sp.	Medicago polymorpha	Spirocarpos Ser.	wildplant	Morocco	10.25642/IPK/GBIS/2290467	right cluster, Fig. 2d
MED_812			Medicago sp.	Medicago polymorpha	Spirocarpos Ser.	wildplant	Morocco	10.25642/IPK/GBIS/2290468	right cluster, Fig. 2d
MED_813			Medicago sp.	Medicago polymorpha	Spirocarpos Ser.	wildplant	Morocco	10.25642/IPK/GBIS/2290469	right cluster, Fig. 2d
MED_814			Medicago sp.	Medicago polymorpha	Spirocarpos Ser.	wildplant	Morocco	10.25642/IPK/GBIS/2290470	right cluster, Fig. 2d
MED_815			Medicago sp.	Medicago minima	Spirocarpos Ser.	wildplant	Morocco	10.25642/IPK/GBIS/2290471	central cluster, Fig. 2e
MED_816			Medicago sp.	Medicago polymorpha	Spirocarpos Ser.	wildplant	Morocco	10.25642/IPK/GBIS/2290472	right cluster, Fig. 2d
MED_817			Medicago sp.	Medicago polymorpha	Spirocarpos Ser.	wildplant	Morocco	10.25642/IPK/GBIS/2290473	right cluster, Fig. 2d
MED_818			Medicago sp.	Medicago sp.	Spirocarpos Ser.	wildplant	Morocco	10.25642/IPK/GBIS/2290474	right cluster, Fig. 2d
MED_819			Medicago doliata Carmign. var. muricata Heyn	Medicago doliata	Spirocarpos Ser.	wildplant	Morocco	10.25642/IPK/GBIS/2290475	top cluster, Fig. 2c
MED_82			Medicago polymorpha L. var. polymorpha	Medicago polymorpha	Spirocarpos Ser.	unknown	not available	10.25642/IPK/GBIS/64499	right cluster, Fig. 2d
MED_820			Medicago sp.	Medicago truncatula	Spirocarpos Ser.	wildplant	Morocco	10.25642/IPK/GBIS/2290476	top cluster, Fig. 2c
MED_821			Medicago sp.	Medicago polymorpha	Spirocarpos Ser.	wildplant	Morocco	10.25642/IPK/GBIS/2290477	right cluster, Fig. 2d
MED_822			Medicago doliata Carmign. var. muricata Heyn	Medicago doliata	Spirocarpos Ser.	wildplant	Morocco	10.25642/IPK/GBIS/2290478	top cluster, Fig. 2c
MED_823			Medicago sp.	Medicago truncatula	Spirocarpos Ser.	wildplant	Morocco	10.25642/IPK/GBIS/2290479	top cluster, Fig. 2c
MED_824			Medicago sp.	Medicago truncatula	Spirocarpos Ser.	wildplant	Morocco	10.25642/IPK/GBIS/2290480	top cluster, Fig. 2c
MED_825			Medicago sp.	Medicago polymorpha	Spirocarpos Ser.	wildplant	Morocco	10.25642/IPK/GBIS/2290481	right cluster, Fig. 2d
MED_826			Medicago sp.	Medicago polymorpha	Spirocarpos Ser.	wildplant	Morocco	10.25642/IPK/GBIS/2290482	right cluster, Fig. 2d
MED_827			Medicago sp.	Medicago polymorpha	Spirocarpos Ser.	wildplant	Morocco	10.25642/IPK/GBIS/2290483	right cluster, Fig. 2d
MED_828			Medicago sp.	Medicago polymorpha	Spirocarpos Ser.	wildplant	Morocco	10.25642/IPK/GBIS/2290484	right cluster, Fig. 2d
MED_829			Medicago sp.	Medicago polymorpha	Spirocarpos Ser.	wildplant	Morocco	10.25642/IPK/GBIS/2290485	right cluster, Fig. 2d
MED_830			Medicago sp.	Medicago polymorpha	Spirocarpos Ser.	wildplant	Morocco	10.25642/IPK/GBIS/2290486	right cluster, Fig. 2d
MED_831			Medicago sp.	Medicago polymorpha	Spirocarpos Ser.	wildplant	Morocco	10.25642/IPK/GBIS/2290487	right cluster, Fig. 2d
MED_832			Medicago sp.	Medicago polymorpha	Spirocarpos Ser.	wildplant	Morocco	10.25642/IPK/GBIS/2290488	right cluster, Fig. 2d
MED_833			Medicago sp.	Medicago polymorpha	Spirocarpos Ser.	wildplant	Morocco	10.25642/IPK/GBIS/2290489	right cluster, Fig. 2d
MED_834			Medicago sp.	Medicago polymorpha	Spirocarpos Ser.	wildplant	Morocco	10.25642/IPK/GBIS/2290490	right cluster, Fig. 2d
MED_835			Medicago sp.	Medicago polymorpha	Spirocarpos Ser.	wildplant	Morocco	10.25642/IPK/GBIS/2290491	right cluster, Fig. 2d
MED_836			Medicago sp.	Medicago polymorpha	Spirocarpos Ser.	wildplant	Morocco	10.25642/IPK/GBIS/2290492	right cluster, Fig. 2d
MED_837			Medicago polymorpha L. var. polymorpha	Medicago polymorpha	Spirocarpos Ser.	wildplant	Morocco	10.25642/IPK/GBIS/2290493	right cluster, Fig. 2d
MED_839			Medicago sp.	Medicago polymorpha	Spirocarpos Ser.	wildplant	Morocco	10.25642/IPK/GBIS/2290495	right cluster, Fig. 2d
MED_840			Medicago sp.	Medicago polymorpha	Spirocarpos Ser.	wildplant	Morocco	10.25642/IPK/GBIS/2290496	right cluster, Fig. 2d
MED_841			Medicago sp.	Medicago orbicularis	Orbiculares Urb.	wildplant	Morocco	10.25642/IPK/GBIS/2290497	central cluster, Fig. 2e
MED_842			Medicago sp.	Medicago polymorpha	Spirocarpos Ser.	wildplant	Morocco	10.25642/IPK/GBIS/2290498	right cluster, Fig. 2d
MED_843			Medicago sp.	Medicago truncatula	Spirocarpos Ser.	wildplant	Morocco	10.25642/IPK/GBIS/2290499	top cluster, Fig. 2c
MED_844			Medicago sp.	Medicago minima	Spirocarpos Ser.	wildplant	Morocco	10.25642/IPK/GBIS/2290500	central cluster, Fig. 2e
MED_845			Medicago polymorpha L.	Medicago polymorpha	Spirocarpos Ser.	wildplant	Morocco	10.25642/IPK/GBIS/2290501	right cluster, Fig. 2d
MED_846			Medicago sp.	Medicago polymorpha	Spirocarpos Ser.	wildplant	Morocco	10.25642/IPK/GBIS/2290502	right cluster, Fig. 2d
MED_847			Medicago sp.	Medicago polymorpha	Spirocarpos Ser.	wildplant	Morocco	10.25642/IPK/GBIS/2290503	right cluster, Fig. 2d
MED_848			Medicago sp.	Medicago polymorpha	Spirocarpos Ser.	wildplant	Morocco	10.25642/IPK/GBIS/2290504	right cluster, Fig. 2d
MED_85			Medicago polymorpha L. var. polymorpha	Medicago polymorpha	Spirocarpos Ser.	unknown	not available	10.25642/IPK/GBIS/64500	right cluster, Fig. 2d
MED_850			Medicago doliata Carmign. var. muricata Heyn	Medicago doliata	Spirocarpos Ser.	wildplant	Morocco	10.25642/IPK/GBIS/2290506	top cluster, Fig. 2c
MED_851			Medicago doliata Carmign. var. muricata Heyn	Medicago doliata	Spirocarpos Ser.	wildplant	Morocco	10.25642/IPK/GBIS/2290507	top cluster, Fig. 2c
MED_852			Medicago sp.	Medicago polymorpha	Spirocarpos Ser.	wildplant	Morocco	10.25642/IPK/GBIS/2290508	right cluster, Fig. 2d
MED_853			Medicago doliata Carmign. var. muricata Heyn	Medicago doliata	Spirocarpos Ser.	wildplant	Morocco	10.25642/IPK/GBIS/2290509	top cluster, Fig. 2c
MED_854			Medicago sp.	Medicago minima	Spirocarpos Ser.	wildplant	Morocco	10.25642/IPK/GBIS/2290510	central cluster, Fig. 2e
MED_855			Medicago sp.	Medicago truncatula	Spirocarpos Ser.	wildplant	Morocco	10.25642/IPK/GBIS/2290511	top cluster, Fig. 2c
MED_856			Medicago sp.	Medicago polymorpha	Spirocarpos Ser.	wildplant	Morocco	10.25642/IPK/GBIS/2290512	right cluster, Fig. 2d
MED_857			Medicago doliata Carmign. var. muricata Heyn	Medicago doliata	Spirocarpos Ser.	wildplant	Morocco	10.25642/IPK/GBIS/2290513	top cluster, Fig. 2c
MED_858			Medicago sp.	Medicago polymorpha	Spirocarpos Ser.	wildplant	Morocco	10.25642/IPK/GBIS/2290514	right cluster, Fig. 2d
MED_859			Medicago sp.	Medicago doliata	Spirocarpos Ser.	wildplant	Morocco	10.25642/IPK/GBIS/2290515	top cluster, Fig. 2c
MED_860			Medicago sp.	Medicago polymorpha	Spirocarpos Ser.	wildplant	Morocco	10.25642/IPK/GBIS/2290516	right cluster, Fig. 2d
MED_861			Medicago sp.	Medicago polymorpha	Spirocarpos Ser.	wildplant	Morocco	10.25642/IPK/GBIS/2290517	right cluster, Fig. 2d
MED_862			Medicago sp.	Medicago polymorpha	Spirocarpos Ser.	wildplant	Morocco	10.25642/IPK/GBIS/2290518	right cluster, Fig. 2d
MED_863			Medicago sp.	Medicago truncatula	Spirocarpos Ser.	wildplant	Morocco	10.25642/IPK/GBIS/2290519	top cluster, Fig. 2c
MED_864			Medicago sp.	Medicago polymorpha	Spirocarpos Ser.	wildplant	Morocco	10.25642/IPK/GBIS/2290520	right cluster, Fig. 2d
MED_865			Medicago sp.	Medicago polymorpha	Spirocarpos Ser.	wildplant	Morocco	10.25642/IPK/GBIS/2290565	right cluster, Fig. 2d
MED_866			Medicago sp.	Medicago polymorpha	Spirocarpos Ser.	wildplant	Morocco	10.25642/IPK/GBIS/2290566	right cluster, Fig. 2d
MED_867			Medicago sp.	Medicago polymorpha	Spirocarpos Ser.	wildplant	Morocco	10.25642/IPK/GBIS/2290567	right cluster, Fig. 2d
MED_868			Medicago sp.	Medicago polymorpha	Spirocarpos Ser.	wildplant	Morocco	10.25642/IPK/GBIS/2290568	right cluster, Fig. 2d
MED_870			Medicago polymorpha L. var. polymorpha	Medicago polymorpha	Spirocarpos Ser.	wildplant	Morocco	10.25642/IPK/GBIS/2290570	right cluster, Fig. 2d
MED_872			Medicago polymorpha L. var. vulgaris (Benth.) Shin.	Medicago polymorpha	Spirocarpos Ser.	wildplant	Morocco	10.25642/IPK/GBIS/2290572	right cluster, Fig. 2d
MED_873			Medicago sp.	Medicago polymorpha	Spirocarpos Ser.	wildplant	Morocco	10.25642/IPK/GBIS/2290573	right cluster, Fig. 2d
MED_874			Medicago sp.	Medicago polymorpha	Spirocarpos Ser.	wildplant	Morocco	10.25642/IPK/GBIS/2290574	right cluster, Fig. 2d
MED_875			Medicago doliata Carmign. var. muricata Heyn	Medicago doliata	Spirocarpos Ser.	wildplant	Morocco	10.25642/IPK/GBIS/2290575	top cluster, Fig. 2c
MED_876			Medicago sp.	Medicago orbicularis	Orbiculares Urb.	wildplant	Morocco	10.25642/IPK/GBIS/2290576	central cluster, Fig. 2e
MED_877			Medicago polymorpha L. var. polymorpha	Medicago polymorpha	Spirocarpos Ser.	wildplant	Morocco	10.25642/IPK/GBIS/2290577	right cluster, Fig. 2d
MED_878			Medicago sp.	Medicago polymorpha	Spirocarpos Ser.	wildplant	Morocco	10.25642/IPK/GBIS/2290578	right cluster, Fig. 2d
MED_879			Medicago sp.	Medicago polymorpha	Spirocarpos Ser.	wildplant	Morocco	10.25642/IPK/GBIS/2290579	right cluster, Fig. 2d
MED_88			Medicago polymorpha L. var. vulgaris (Benth.) Shin.	Medicago polymorpha	Spirocarpos Ser.	unknown	Bulgaria	10.25642/IPK/GBIS/64501	right cluster, Fig. 2d
MED_880			Medicago sp.	Medicago doliata	Spirocarpos Ser.	wildplant	Morocco	10.25642/IPK/GBIS/2290580	top cluster, Fig. 2c
MED_881			Medicago doliata Carmign. var. muricata Heyn	Medicago doliata	Spirocarpos Ser.	wildplant	Morocco	10.25642/IPK/GBIS/2290581	top cluster, Fig. 2c
MED_882			Medicago sp.	Medicago polymorpha	Spirocarpos Ser.	wildplant	Morocco	10.25642/IPK/GBIS/2290582	right cluster, Fig. 2d
MED_884			Medicago minima (L.) Bartal. var. brevispina Benth.	Medicago rigidula	Spirocarpos Ser.	wildplant	Kyrgyzstan	10.25642/IPK/GBIS/83072	central cluster, Fig. 2e
MED_885			Medicago x varia Martyn	Medicago x varia	Medicago	unknown	Argentina	10.25642/IPK/GBIS/59521	left cluster, Fig. 2a
MED_886			Medicago falcata L.	Medicago falcata	Medicago	cultivar	Russia	10.25642/IPK/GBIS/94657	left cluster, Fig. 2a
MED_887			Medicago lupulina L.	Medicago lupulina	Spirocarpos Ser.	unknown	Tajikistan	10.25642/IPK/GBIS/64306	central cluster, Fig. 2e
MED_889			Medicago falcata L.	Medicago falcata	Medicago	wildplant	Russia	10.25642/IPK/GBIS/300618	left cluster, Fig. 2a
MED_89			Medicago polymorpha L. var. vulgaris (Benth.) Shin.	Medicago polymorpha	Spirocarpos Ser.	unknown	Bulgaria	10.25642/IPK/GBIS/64502	right cluster, Fig. 2d
MED_90			Medicago tornata (L.) Mill. var. tornata	Medicago tornata	Spirocarpos Ser.	unknown	Portugal	10.25642/IPK/GBIS/64503	top cluster, Fig. 2c
MED_92			Medicago minima (L.) Bartal. var. minima	Medicago minima	Spirocarpos Ser.	unknown	Bulgaria	10.25642/IPK/GBIS/64504	central cluster, Fig. 2e
MED_97			Medicago truncatula Gaertn. var. truncatula	Medicago truncatula	Spirocarpos Ser.	unknown	not available	10.25642/IPK/GBIS/64506	top cluster, Fig. 2c
MED_98			Medicago truncatula Gaertn. var. longeaculeata Urb.	Medicago truncatula	Spirocarpos Ser.	unknown	not available	10.25642/IPK/GBIS/64507	top cluster, Fig. 2c
MED_GLKS1			non GBIS sample (Neo plantarum, Italy)	Medicago arborea L.	Dendrotelis (Vassilcz.) Lassen	unknown	Italy	not available	left cluster, Fig. 2a
MED_541			Medicago polymorpha L. var. polymorpha	Medicago polymorpha	Spirocarpos Ser.	wildplant	Morocco	10.25642/IPK/GBIS/242314	right cluster, Fig. 2d
Mezzo	INRAE		non GBIS sample (INRAE)	Medicago sativa*	Medicago	cultivar	France	not available	left cluster, Fig. 2a
MilkyMax	INRAE		non GBIS sample (INRAE)	Medicago sativa*	Medicago	cultivar	France	not available	left cluster, Fig. 2a
Sanditi	INRAE		non GBIS sample (INRAE)	Medicago sativa*	Medicago	cultivar	France	not available	left cluster, Fig. 2a
Trifolium pratense L.	outgroup		not applicable	not available	not applicable	not available	not available	not available	not applicable
Arachis hypogea L.	outgroup	deleted	not applicable	not available	not applicable	not available	not available	not available	not applicable
L_929		deleted	Medicago papillosa	not available	not available	not available	not available	not available	not available
LE_2652_r	technical replicate	deleted	Medicago sativa L.	not available	Medicago	unknown	Unknown	10.25642/IPK/GBIS/635985	not available
LE_2812		deleted	Medicago sativa L. subsp. Sativa	not available	Medicago	landrace	Yemen	10.25642/IPK/GBIS/238385	not available
LE_465_r	technical replicate	deleted	Medicago x varia Martyn	not available	Medicago	landrace	Ukraine	10.25642/IPK/GBIS/300297	not available
LE_841		deleted	Medicago x varia Martyn	not available	Medicago	cultivar	Hungary	10.25642/IPK/GBIS/300653	not available
MED_194		deleted	Medicago minima (L.) Bartal.	not available	Spirocarpos Ser.	unknown	Kazakhstan	10.25642/IPK/GBIS/82247	not available
MED_560		deleted	Medicago polymorpha L. var. polymorpha	not available	Spirocarpos Ser.	wildplant	Morocco	10.25642/IPK/GBIS/245856	not available
MED_568		deleted	Medicago polymorpha L. var. Polymorpha	not available	Spirocarpos Ser.	wildplant	Morocco	10.25642/IPK/GBIS/232113	not available
MED_685		deleted	Medicago rigidula (L.)All. var. rigidula	not available	Spirocarpos Ser.	unknown	Spain	10.25642/IPK/GBIS/89799	not available
MED_888		deleted	Medicago falcata L.	not available	Medicago	cultivar	Russia	10.25642/IPK/GBIS/94715	not available
Phaseolus vulgaris L.	outgroup	deleted	not applicable	not available	not applicable	not available	not available	not available	not applicable
Vicia faba L.	outgroup	deleted	not applicable	not available	not applicable	not available	not available	not available	not applicable

## Sheet: Table S2
Table S2: Shared and private alleles between M. falcata and M. sativa
Species	Shared_alleles	private_alleles
falcata	8352	0
sativa		267

## Sheet: Table S3
Table S3: Pairwise FST values among Medicago species ("sp."- determination required, "sp.proposed" - proposed alternative to GBIS name, "sp.species" - proposed species name based on clustering)
	arabica	arborea	bonarotiana	cancellata	carstiensis	ciliaris	coronata	cretacea	disciformis	doliata	falcata	glutinosa	granadensis	hemicycla	hybrida	intertexta	laciniata	littoralis	littoralis.proposed	lupulina	marina	minima	murex	muricoleptis	orbicularis	polychroa	polymorpha	prostrata	radiata	rigidula	rigidula.proposed	rotata	rugosa	sativa	scutellata	sp.	sp.arabica	sp.doliata	sp.minima	sp.murex	sp.orbicularis	sp.polymorpha	sp.tornata	sp.truncatula	strasseri	suffruticosa	tornata	truncatula	turbinata
arabica	NA	0.353328	0.325098	0.355187	0.311221	0.29	0.265086	0.330176	0.280241	0.354279	0.439099	0.377862	0.268509	0.369488	0.278898	0.265121	0.287668	0.316051	0.316872	0.298602	0.325426	0.288049	0.348339	0.26619	0.281592	0.383035	0.363529	0.346087	0.313377	0.303369	0.295935	0.306202	0.364819	0.65933	0.341356	0.199391	0.00182979	0.336541	0.290336	0.351245	0.272582	0.364905	0.360055	0.361531	0.350996	0.276952	0.35702	0.352535	0.346242
arborea	0.353328	NA	0.328702	0.266135	0.323241	0.345791	0.250055	0.223877	0.266094	0.359584	0.425498	0.345847	0.253441	0.265716	0.259281	0.253215	0.249424	0.24923	0.252032	0.345208	0.20277	0.33645	0.372251	0.254579	0.24978	0.355179	0.38361	0.254432	0.331622	0.307555	0.241252	0.256878	0.356734	0.636426	0.335844	0.162957	0.267284	0.31682	0.334338	0.373757	0.263333	0.385059	0.376052	0.375368	-0.0567894	0.261313	0.372035	0.364358	0.337037
bonarotiana	0.325098	0.328702	NA	0.361336	0.323439	0.326244	0.240148	0.329756	0.29405	0.332131	0.438678	0.403511	0.293253	0.386884	0.29141	0.292328	0.283404	0.2835	0.283404	0.310045	0.340155	0.303397	0.339118	0.29186	0.285638	0.411234	0.336898	0.353152	0.312566	0.282019	0.283186	0.0191129	0.34515	0.632389	0.327409	0.13186	0.296612	0.324776	0.308144	0.332471	0.234384	0.33832	0.331782	0.332484	0.344226	0.289996	0.3301	0.322243	0.340731
cancellata	0.355187	0.266135	0.361336	NA	0.349326	0.375531	0.152722	0	0	0.367795	0.277724	0.273963	0	0	0	0	0	0	0	0.33755	0	0.335254	0.407211	0	0	0.306507	0.393081	0	0.340155	0.308812	0	0	0.389306	0.512483	0.365721	0.113201	0	0.357927	0.339726	0.39134	0.226052	0.39474	0.378823	0.38155	0	0	0.377657	0.369159	0.390874
carstiensis	0.311221	0.323241	0.323439	0.349326	NA	0.304094	0.232856	0.326665	0.294846	0.323157	0.42461	0.402344	0.264595	0.379843	0.273431	0.265178	0.266474	0.293532	0.289731	0.29924	0.327117	0.293174	0.332749	0.264781	0.27337	0.412963	0.328986	0.349548	0.298383	0.283589	0.290085	0.293837	0.355194	0.621269	0.331581	0.115824	0.280523	0.321854	0.2979	0.326154	0.217665	0.330526	0.329046	0.329611	0.335897	0.273968	0.32891	0.319441	0.345581
ciliaris	0.29	0.345791	0.326244	0.375531	0.304094	NA	0.265644	0.341171	0.306767	0.323766	0.433835	0.399167	0.13388	0.394718	0.290521	0.055367	0.2972	0.304115	0.301999	0.30208	0.339093	0.298008	0.335028	0.0535592	0.291801	0.406182	0.331604	0.366257	0.309953	0.292131	0.302331	0.312851	0.357941	0.631252	0.338356	0.151312	0.276253	0.321005	0.305404	0.331104	0.245966	0.332921	0.332808	0.333251	0.357671	0.291816	0.330762	0.323871	0.336658
coronata	0.265086	0.250055	0.240148	0.152722	0.232856	0.265644	NA	0.120376	0.0247899	0.315318	0.426157	0.305936	0.0929776	0.140596	0.0802558	0.0930987	0.0935939	0.102151	0.0964971	0.198323	0.117832	0.151096	0.317047	0.096019	0.0947203	0.317775	0.345649	0.140552	0.239845	0.248052	0.0980572	0.1047	0.289136	0.640069	0.265149	0.102949	0.0920093	0.23836	0.145863	0.324015	0.186981	0.347441	0.335943	0.33565	0.157371	0.0762166	0.330132	0.323284	0.268376
cretacea	0.330176	0.223877	0.329756	0	0.326665	0.341171	0.120376	NA	0	0.318743	0.290085	0.288085	0	0	0	0	0	0	0	0.312767	0	0.310092	0.345894	0	0	0.319245	0.336899	0	0.315946	0.257031	0	0	0.357999	0.498968	0.324412	0.0535246	0	0.313845	0.312764	0.334992	0.175144	0.338595	0.330548	0.330625	0	0	0.331921	0.317784	0.352895
disciformis	0.280241	0.266094	0.29405	0	0.294846	0.306767	0.0247899	0	NA	0.331926	0.44515	0.393002	0	0	0	0	0	0	0	0.2198	0	0.204301	0.34407	0	0	0.414303	0.350482	0	0.272572	0.268228	0	0	0.326319	0.645682	0.301915	0.0830935	0	0.290424	0.203874	0.340092	0.188059	0.352275	0.340387	0.344782	0	0	0.337252	0.332135	0.332104
doliata	0.354279	0.359584	0.332131	0.367795	0.323157	0.323766	0.315318	0.318743	0.331926	NA	0.366833	0.335759	0.308651	0.334887	0.327544	0.308499	0.316524	0.150002	0.146801	0.334652	0.314363	0.333051	0.330389	0.308129	0.295324	0.339284	0.329614	0.344844	0.342071	0.274187	0.273074	0.323344	0.359824	0.602682	0.334085	0.147762	0.341061	-0.00643147	0.336925	0.327742	0.19595	0.330181	0.171847	0.161406	0.363014	0.319483	0.16763	0.148528	0.175777
falcata	0.439099	0.425498	0.438678	0.277724	0.42461	0.433835	0.426157	0.290085	0.44515	0.366833	NA	0.0612841	0.422461	0.0300432	0.444256	0.423032	0.433776	0.42252	0.419717	0.395516	0.299385	0.425905	0.431961	0.421168	0.409362	0.0532929	0.349887	0.218132	0.449774	0.377603	0.394713	0.431448	0.503604	0.198311	0.484761	0.242707	0.452879	0.418893	0.442728	0.40547	0.368995	0.351041	0.359323	0.367208	0.434007	0.438141	0.38228	0.366564	0.437536
glutinosa	0.377862	0.345847	0.403511	0.273963	0.402344	0.399167	0.305936	0.288085	0.393002	0.335759	0.0612841	NA	0.381982	-0.00877706	0.394815	0.381996	0.386878	0.382022	0.379916	0.351689	0.296188	0.363733	0.3837	0.382915	0.379218	-0.000469557	0.343743	0.254377	0.391758	0.309471	0.371089	0.382997	0.429625	0.0745782	0.410423	0.119006	0.396443	0.391175	0.38209	0.357662	0.268979	0.345441	0.340731	0.341113	0.386476	0.392935	0.347334	0.332114	0.412051
granadensis	0.268509	0.253441	0.293253	0	0.264595	0.13388	0.0929776	0	0	0.308651	0.422461	0.381982	NA	0	0	0	0	0	0	0.2725	0	0.264243	0.328524	0	0	0.401727	0.331492	0	0.267058	0.247829	0	0	0.319894	0.625277	0.297603	0.0610986	0	0.277952	0.266891	0.324468	0.157341	0.33323	0.325706	0.32702	0	0	0.324162	0.314054	0.313606
hemicycla	0.369488	0.265716	0.386884	0	0.379843	0.394718	0.140596	0	0	0.334887	0.0300432	-0.00877706	0	NA	0	0	0	0	0	0.345258	0	0.350726	0.380923	0	0	0.0104245	0.354009	0	0.368349	0.280892	0	0	0.40265	0.134915	0.373912	0.0540075	0	0.358986	0.360321	0.358582	0.19612	0.355947	0.34425	0.344391	0	0	0.349771	0.332164	0.403019
hybrida	0.278898	0.259281	0.29141	0	0.273431	0.290521	0.0802558	0	0	0.327544	0.444256	0.394815	0	0	NA	0	0	0	0	0.268573	0	0.256286	0.345766	0	0	0.413547	0.347826	0	0.263247	0.256912	0	0	0.329018	0.64358	0.303125	0.0769065	0	0.294795	0.258191	0.340106	0.173796	0.349526	0.342636	0.346709	0	0	0.342571	0.333847	0.327998
intertexta	0.265121	0.253215	0.292328	0	0.265178	0.055367	0.0930987	0	0	0.308499	0.423032	0.381996	0	0	0	NA	0	0	0	0.275854	0	0.265217	0.328065	0	0	0.400273	0.32622	0	0.265317	0.249226	0	0	0.320868	0.621441	0.299158	0.0567828	0	0.277635	0.268081	0.319732	0.157499	0.328013	0.319417	0.321153	0	0	0.31736	0.308122	0.30985
laciniata	0.287668	0.249424	0.283404	0	0.266474	0.2972	0.0935939	0	0	0.316524	0.433776	0.386878	0	0	0	0	NA	0	0	0.280535	0	0.270628	0.333013	0	0	0.405743	0.329952	0	0.263235	0.250952	0	0	0.322073	0.631358	0.30147	0.0683965	0	0.289802	0.268777	0.326711	0.170424	0.331625	0.334013	0.333587	0	0	0.33196	0.320645	0.320766
littoralis	0.316051	0.24923	0.2835	0	0.293532	0.304115	0.102151	0	0	0.150002	0.42252	0.382022	0	0	0	0	0	NA	0	0.293305	0	0.275776	0.335901	0	0	0.40421	0.335134	0	0.282771	0.207298	0	0	0.305142	0.625283	0.27146	-0.0529042	0	0.130067	0.27449	0.326616	0.121884	0.337631	0.0791905	0.0785927	0	0	0.0784861	0.0645986	0.185418
littoralis.proposed	0.316872	0.252032	0.283404	0	0.289731	0.301999	0.0964971	0	0	0.146801	0.419717	0.379916	0	0	0	0	0	0	NA	0.290078	0	0.273624	0.333239	0	0	0.405308	0.330387	0	0.281432	0.207504	0	0	0.306045	0.621754	0.269712	-0.0575886	0	0.129167	0.273042	0.323423	0.118119	0.332863	0.0754981	0.0748757	0	0	0.0754972	0.0605649	0.183761
lupulina	0.298602	0.345208	0.310045	0.33755	0.29924	0.30208	0.198323	0.312767	0.2198	0.334652	0.395516	0.351689	0.2725	0.345258	0.268573	0.275854	0.280535	0.293305	0.290078	NA	0.306469	0.232606	0.329219	0.275625	0.277268	0.352755	0.347912	0.334093	0.303342	0.293692	0.277298	0.287711	0.359813	0.635194	0.340057	0.200154	0.270684	0.316233	0.233294	0.333013	0.265757	0.349249	0.345928	0.343863	0.336578	0.263744	0.339416	0.335102	0.329938
marina	0.325426	0.20277	0.340155	0	0.327117	0.339093	0.117832	0	0	0.314363	0.299385	0.296188	0	0	0	0	0	0	0	0.306469	NA	0.305786	0.349972	0	0	0.325692	0.331769	0	0.318142	0.255298	0	0	0.352712	0.500843	0.321627	0.0498612	0	0.305384	0.310622	0.331888	0.172017	0.333557	0.324861	0.326015	0	0	0.325683	0.313348	0.350602
minima	0.288049	0.33645	0.303397	0.335254	0.293174	0.298008	0.151096	0.310092	0.204301	0.333051	0.425905	0.363733	0.264243	0.350726	0.256286	0.265217	0.270628	0.275776	0.273624	0.232606	0.305786	NA	0.331242	0.269993	0.273157	0.366173	0.348995	0.334219	0.290165	0.291644	0.270528	0.27565	0.340484	0.64686	0.323963	0.163767	0.255682	0.30599	0.00466554	0.335047	0.260196	0.350378	0.344447	0.342263	0.329804	0.251125	0.338227	0.332796	0.321038
murex	0.348339	0.372251	0.339118	0.407211	0.332749	0.335028	0.317047	0.345894	0.34407	0.330389	0.431961	0.3837	0.328524	0.380923	0.345766	0.328065	0.333013	0.335901	0.333239	0.329219	0.349972	0.331242	NA	0.328329	0.328683	0.388218	0.117487	0.387111	0.344555	0.305576	0.316235	0.338261	0.388656	0.639006	0.372972	0.0967683	0.349651	0.333326	0.337742	0.00014598	0.284808	0.119873	0.345319	0.342096	0.387121	0.341486	0.345623	0.333626	0.350283
muricoleptis	0.26619	0.254579	0.29186	0	0.264781	0.0535592	0.096019	0	0	0.308129	0.421168	0.382915	0	0	0	0	0	0	0	0.275625	0	0.269993	0.328329	NA	0	0.401356	0.326011	0	0.267733	0.24883	0	0	0.324279	0.621265	0.29716	0.0582444	0	0.27814	0.271666	0.319682	0.159259	0.327772	0.320089	0.322902	0	0	0.318334	0.309796	0.310806
orbicularis	0.281592	0.24978	0.285638	0	0.27337	0.291801	0.0947203	0	0	0.295324	0.409362	0.379218	0	0	0	0	0	0	0	0.277268	0	0.273157	0.328683	0	NA	0.398967	0.32621	0	0.272799	0.232258	0	0	0.325545	0.610729	0.296732	0.00813195	0	0.270908	0.27565	0.317754	-0.0821275	0.328189	0.306608	0.306632	0	0	0.306522	0.294151	0.30934
polychroa	0.383035	0.355179	0.411234	0.306507	0.412963	0.406182	0.317775	0.319245	0.414303	0.339284	0.0532929	-0.000469557	0.401727	0.0104245	0.413547	0.400273	0.405743	0.40421	0.405308	0.352755	0.325692	0.366173	0.388218	0.401356	0.398967	NA	0.345184	0.282065	0.395821	0.312798	0.389512	0.404253	0.435791	0.0698268	0.414801	0.121491	0.420615	0.402715	0.386244	0.360549	0.275694	0.346869	0.340735	0.341614	0.405862	0.411937	0.348054	0.332814	0.422105
polymorpha	0.363529	0.38361	0.336898	0.393081	0.328986	0.331604	0.345649	0.336899	0.350482	0.329614	0.349887	0.343743	0.331492	0.354009	0.347826	0.32622	0.329952	0.335134	0.330387	0.347912	0.331769	0.348995	0.117487	0.326011	0.32621	0.345184	NA	0.370309	0.35412	0.313158	0.307191	0.336115	0.408155	0.551299	0.387074	0.123261	0.357669	0.327245	0.351389	0.111369	0.306376	0.000801871	0.350345	0.343143	0.391505	0.342249	0.347697	0.33807	0.345508
prostrata	0.346087	0.254432	0.353152	0	0.349548	0.366257	0.140552	0	0	0.344844	0.218132	0.254377	0	0	0	0	0	0	0	0.334093	0	0.334219	0.387111	0	0	0.282065	0.370309	NA	0.342316	0.274856	0	0	0.381493	0.47542	0.354331	0.0749978	0	0.341258	0.338765	0.370123	0.199433	0.372175	0.354018	0.356096	0	0	0.354997	0.343805	0.384321
radiata	0.313377	0.331622	0.312566	0.340155	0.298383	0.309953	0.239845	0.315946	0.272572	0.342071	0.449774	0.391758	0.267058	0.368349	0.263247	0.265317	0.263235	0.282771	0.281432	0.303342	0.318142	0.290165	0.344555	0.267733	0.272799	0.395821	0.35412	0.342316	NA	0.293503	0.272683	0.280855	0.344445	0.655887	0.330105	0.175733	0.268072	0.31799	0.293329	0.343953	0.2572	0.35543	0.352092	0.353464	0.329314	0.258963	0.34888	0.343361	0.339042
rigidula	0.303369	0.307555	0.282019	0.308812	0.283589	0.292131	0.248052	0.257031	0.268228	0.274187	0.377603	0.309471	0.247829	0.280892	0.256912	0.249226	0.250952	0.207298	0.207504	0.293692	0.255298	0.291644	0.305576	0.24883	0.232258	0.312798	0.313158	0.274856	0.293503	NA	-0.0333491	0.249226	0.329277	0.598262	0.310523	0.133966	0.257698	0.244375	0.293176	0.305202	0.215333	0.31469	0.283435	0.27735	0.29597	0.252657	0.279599	0.268238	0.263493
rigidula.proposed	0.295935	0.241252	0.283186	0	0.290085	0.302331	0.0980572	0	0	0.273074	0.394713	0.371089	0	0	0	0	0	0	0	0.277298	0	0.270528	0.316235	0	0	0.389512	0.307191	0	0.272683	-0.0333491	NA	0	0.317154	0.596572	0.289384	0.0264321	0	0.250821	0.273542	0.304317	0.139655	0.309017	0.278651	0.277543	0	0	0.278681	0.264997	0.287468
rotata	0.306202	0.256878	0.0191129	0	0.293837	0.312851	0.1047	0	0	0.323344	0.431448	0.382997	0	0	0	0	0	0	0	0.287711	0	0.27565	0.338261	0	0	0.404253	0.336115	0	0.280855	0.249226	0	NA	0.323639	0.629303	0.301684	0.0658881	0	0.288931	0.277128	0.328494	0.172191	0.337824	0.325776	0.328702	0	0	0.322613	0.315508	0.323295
rugosa	0.364819	0.356734	0.34515	0.389306	0.355194	0.357941	0.289136	0.357999	0.326319	0.359824	0.503604	0.429625	0.319894	0.40265	0.329018	0.320868	0.322073	0.305142	0.306045	0.359813	0.352712	0.340484	0.388656	0.324279	0.325545	0.435791	0.408155	0.381493	0.344445	0.329277	0.317154	0.323639	NA	0.706488	0.237224	0.193739	0.328682	0.325319	0.34204	0.393696	0.284424	0.409538	0.372117	0.371749	0.368316	0.326943	0.365605	0.360662	0.341077
sativa	0.65933	0.636426	0.632389	0.512483	0.621269	0.631252	0.640069	0.498968	0.645682	0.602682	0.198311	0.0745782	0.625277	0.134915	0.64358	0.621441	0.631358	0.625283	0.621754	0.635194	0.500843	0.64686	0.639006	0.621265	0.610729	0.0698268	0.551299	0.47542	0.655887	0.598262	0.596572	0.629303	0.706488	NA	0.689644	0.510855	0.651081	0.618242	0.651706	0.63168	0.591923	0.551195	0.598605	0.606481	0.641601	0.638962	0.620814	0.608732	0.63377
scutellata	0.341356	0.335844	0.327409	0.365721	0.331581	0.338356	0.265149	0.324412	0.301915	0.334085	0.484761	0.410423	0.297603	0.373912	0.303125	0.299158	0.30147	0.27146	0.269712	0.340057	0.321627	0.323963	0.372972	0.29716	0.296732	0.414801	0.387074	0.354331	0.330105	0.310523	0.289384	0.301684	0.237224	0.689644	NA	0.160923	0.303064	0.301194	0.325439	0.375205	0.258181	0.388581	0.344465	0.342656	0.341335	0.301067	0.339913	0.331631	0.323526
sp.	0.199391	0.162957	0.13186	0.113201	0.115824	0.151312	0.102949	0.0535246	0.0830935	0.147762	0.242707	0.119006	0.0610986	0.0540075	0.0769065	0.0567828	0.0683965	-0.0529042	-0.0575886	0.200154	0.0498612	0.163767	0.0967683	0.0582444	0.00813195	0.121491	0.123261	0.0749978	0.175733	0.133966	0.0264321	0.0658881	0.193739	0.510855	0.160923	NA	0.0836437	0.0513741	0.15321	0.111454	0.0598189	0.125161	0.143402	0.130962	0.115837	0.0703243	0.129465	0.120556	0.0768164
sp.arabica	0.00182979	0.267284	0.296612	0	0.280523	0.276253	0.0920093	0	0	0.341061	0.452879	0.396443	0	0	0	0	0	0	0	0.270684	0	0.255682	0.349651	0	0	0.420615	0.357669	0	0.268072	0.257698	0	0	0.328682	0.651081	0.303064	0.0836437	NA	0.301992	0.257821	0.346935	0.180075	0.359491	0.348066	0.351607	0	0	0.348094	0.338996	0.331282
sp.doliata	0.336541	0.31682	0.324776	0.357927	0.321854	0.321005	0.23836	0.313845	0.290424	-0.00643147	0.418893	0.391175	0.277952	0.358986	0.294795	0.277635	0.289802	0.130067	0.129167	0.316233	0.305384	0.30599	0.333326	0.27814	0.270908	0.402715	0.327245	0.341258	0.31799	0.244375	0.250821	0.288931	0.325319	0.618242	0.301194	0.0513741	0.301992	NA	0.312642	0.324471	0.140377	0.328076	0.167358	0.156651	0.329154	0.287138	0.164564	0.139215	0.179148
sp.minima	0.290336	0.334338	0.308144	0.339726	0.2979	0.305404	0.145863	0.312764	0.203874	0.336925	0.442728	0.38209	0.266891	0.360321	0.258191	0.268081	0.268777	0.27449	0.273042	0.233294	0.310622	0.00466554	0.337742	0.271666	0.27565	0.386244	0.351389	0.338765	0.293329	0.293176	0.273542	0.277128	0.34204	0.651706	0.325439	0.15321	0.257821	0.312642	NA	0.339773	0.255582	0.352796	0.348	0.346579	0.330225	0.253183	0.34331	0.336706	0.328186
sp.murex	0.351245	0.373757	0.332471	0.39134	0.326154	0.331104	0.324015	0.334992	0.340092	0.327742	0.40547	0.357662	0.324468	0.358582	0.340106	0.319732	0.326711	0.326616	0.323423	0.333013	0.331888	0.335047	0.00014598	0.319682	0.317754	0.360549	0.111369	0.370123	0.343953	0.305202	0.304317	0.328494	0.393696	0.63168	0.375205	0.111454	0.346935	0.324471	0.339773	NA	0.289202	0.113725	0.344784	0.341212	0.382157	0.334645	0.343836	0.333307	0.342164
sp.orbicularis	0.272582	0.263333	0.234384	0.226052	0.217665	0.245966	0.186981	0.175144	0.188059	0.19595	0.368995	0.268979	0.157341	0.19612	0.173796	0.157499	0.170424	0.121884	0.118119	0.265757	0.172017	0.260196	0.284808	0.159259	-0.0821275	0.275694	0.306376	0.199433	0.2572	0.215333	0.139655	0.172191	0.284424	0.591923	0.258181	0.0598189	0.180075	0.140377	0.255582	0.289202	NA	0.307836	0.24993	0.242889	0.222683	0.168616	0.244659	0.23045	0.198049
sp.polymorpha	0.364905	0.385059	0.33832	0.39474	0.330526	0.332921	0.347441	0.338595	0.352275	0.330181	0.351041	0.345441	0.33323	0.355947	0.349526	0.328013	0.331625	0.337631	0.332863	0.349249	0.333557	0.350378	0.119873	0.327772	0.328189	0.346869	0.000801871	0.372175	0.35543	0.31469	0.309017	0.337824	0.409538	0.551195	0.388581	0.125161	0.359491	0.328076	0.352796	0.113725	0.307836	NA	0.352095	0.345189	0.39309	0.343912	0.349408	0.340107	0.347003
sp.tornata	0.360055	0.376052	0.331782	0.378823	0.329046	0.332808	0.335943	0.330548	0.340387	0.171847	0.359323	0.340731	0.325706	0.34425	0.342636	0.319417	0.334013	0.0791905	0.0754981	0.345928	0.324861	0.344447	0.345319	0.320089	0.306608	0.340735	0.350345	0.354018	0.352092	0.283435	0.278651	0.325776	0.372117	0.598605	0.344465	0.143402	0.348066	0.167358	0.348	0.344784	0.24993	0.352095	NA	0.0871194	0.381422	0.337005	0.000758678	0.0904945	0.194409
sp.truncatula	0.361531	0.375368	0.332484	0.38155	0.329611	0.333251	0.33565	0.330625	0.344782	0.161406	0.367208	0.341113	0.32702	0.344391	0.346709	0.321153	0.333587	0.0785927	0.0748757	0.343863	0.326015	0.342263	0.342096	0.322902	0.306632	0.341614	0.343143	0.356096	0.353464	0.27735	0.277543	0.328702	0.371749	0.606481	0.342656	0.130962	0.351607	0.156651	0.346579	0.341212	0.242889	0.345189	0.0871194	NA	0.382654	0.339362	0.0878103	0.000320212	0.186905
strasseri	0.350996	-0.0567894	0.344226	0	0.335897	0.357671	0.157371	0	0	0.363014	0.434007	0.386476	0	0	0	0	0	0	0	0.336578	0	0.329804	0.387121	0	0	0.405862	0.391505	0	0.329314	0.29597	0	0	0.368316	0.641601	0.341335	0.115837	0	0.329154	0.330225	0.382157	0.222683	0.39309	0.381422	0.382654	NA	0	0.379269	0.369936	0.36679
suffruticosa	0.276952	0.261313	0.289996	0	0.273968	0.291816	0.0762166	0	0	0.319483	0.438141	0.392935	0	0	0	0	0	0	0	0.263744	0	0.251125	0.341486	0	0	0.411937	0.342249	0	0.258963	0.252657	0	0	0.326943	0.638962	0.301067	0.0703243	0	0.287138	0.253183	0.334645	0.168616	0.343912	0.337005	0.339362	0	NA	0.336747	0.326619	0.323819
tornata	0.35702	0.372035	0.3301	0.377657	0.32891	0.330762	0.330132	0.331921	0.337252	0.16763	0.38228	0.347334	0.324162	0.349771	0.342571	0.31736	0.33196	0.0784861	0.0754972	0.339416	0.325683	0.338227	0.345623	0.318334	0.306522	0.348054	0.347697	0.354997	0.34888	0.279599	0.278681	0.322613	0.365605	0.620814	0.339913	0.129465	0.348094	0.164564	0.34331	0.343836	0.244659	0.349408	0.000758678	0.0878103	0.379269	0.336747	NA	0.0899306	0.192071
truncatula	0.352535	0.364358	0.322243	0.369159	0.319441	0.323871	0.323284	0.317784	0.332135	0.148528	0.366564	0.332114	0.314054	0.332164	0.333847	0.308122	0.320645	0.0645986	0.0605649	0.335102	0.313348	0.332796	0.333626	0.309796	0.294151	0.332814	0.33807	0.343805	0.343361	0.268238	0.264997	0.315508	0.360662	0.608732	0.331631	0.120556	0.338996	0.139215	0.336706	0.333307	0.23045	0.340107	0.0904945	0.000320212	0.369936	0.326619	0.0899306	NA	0.175467
turbinata	0.346242	0.337037	0.340731	0.390874	0.345581	0.336658	0.268376	0.352895	0.332104	0.175777	0.437536	0.412051	0.313606	0.403019	0.327998	0.30985	0.320766	0.185418	0.183761	0.329938	0.350602	0.321038	0.350283	0.310806	0.30934	0.422105	0.345508	0.384321	0.339042	0.263493	0.287468	0.323295	0.341077	0.63377	0.323526	0.0768164	0.331282	0.179148	0.328186	0.342164	0.198049	0.347003	0.194409	0.186905	0.36679	0.323819	0.192071	0.175467	NA
x varia	0.645171	0.622199	0.618764	0.494453	0.607312	0.617437	0.626049	0.482383	0.631859	0.584179	0.17672	0.0640565	0.611159	0.116645	0.629815	0.607302	0.617707	0.61095	0.607364	0.61867	0.484809	0.632375	0.624925	0.607067	0.596453	0.0589007	0.523893	0.454725	0.642683	0.582861	0.582065	0.615308	0.694059	0.00126233	0.676721	0.491702	0.637574	0.604152	0.637957	0.615821	0.576792	0.523751	0.575688	0.585935	0.627311	0.625132	0.602719	0.589295	0.619873
[truncated: 1 more columns]

## Sheet: Table S4
Table S4: Euclidean distances between technical, biological, and randomly selected Medicago sample pairs based on PCA coordinates
Sample A	Sample B	PC1_A	PC2_A	PC1_B	PC2_B	Euclidean Distance	between sample type
LE_515	LE_515_r	-21.8421	-4.72033	-21.1389	-4.56797	0.719516	sample and technical replicate
LE_2400	LE_2400_r	-21.9758	-4.71933	-21.8707	-4.70916	0.105591	sample and technical replicate
G_208	MED_208	1.27188	4.79599	0.966691	4.75371	0.308104	sample and biological replicate
LE_692	MED_889	-21.9808	-4.67832	-17.9076	-2.78136	4.49326	random sample
MED_55	MED_714	14.0928	10.2117	54.5711	-19.2449	50.0618	random sample
LE_515_r	MED_714	-21.1389	-4.56797	54.5711	-19.2449	77.1195	technical replicate and random sample
